# Supplementary material for: Optimal timing for assessing post-intensive care syndrome in clinical research: a scoping review and expert survey
Source: J Intensive Care. 2025 Aug 18;13:45. doi: 10.1186/s40560-025-00817-8 (PMC12359912; doi:10.1186/s40560-025-00817-8)
Supplement: Supplementary file 3 — Additional file 3. All article list included in this study. [file 40560_2025_817_MOESM3_ESM.xlsx]

## Sheet: article list
No	title	Publish	Journal	Research subject	Starting point of counting assessment date	Assessment before ICU discharge	Assessment after ICU discharge							Physical assessmet	Cognitive assessment	Mental assessment	QOL assessment
1	Six-month mortality and functional outcomes in aneurysmal sub-arachnoid haemorrhage patients admitted to intensive care units in Australia and New Zealand: A prospective cohort study	2020	J Clin Neurosci	Patinet	Hospital discharge		6m							○
2	Durable functional limitation in patients with coronavirus disease-2019 admitted to intensive care and the effect of intermediate-dose vs standard-dose anticoagulation on functional outcomes	2022	European journal of internal medicine	Patinet	Hospital discharge		1m	3m						○		○
3	Jordanian survivors' experiences of recovery from critical illness: a qualitative study	2014	Int Nurs Rev	Patinet	ICU discharge		3m
4	Acute Kidney Injury and Subsequent Frailty Status in Survivors of Critical Illness: A Secondary Analysis	2018	Crit Care Med	Patinet	Hospital discharge		3m	12m						○
5	Hospital Delirium and Psychological Distress at 1 Year and Health-Related Quality of Life After Moderate-to-Severe Traumatic Injury Without Intracranial Hemorrhage	2014	Archives of Physical Medicine & Rehabilitation	Patinet	Hospital discharge		12m									○	○
6	Health-related quality of life of patients after surgery for acute Type A aortic dissection	2018	Interact Cardiovasc Thorac Surg	Patinet	Hospital discharge		4y									○	○
7	Cardiac Arrest and Subsequent Hospitalization-Induced Posttraumatic Stress Is Associated With 1-Year Risk of Major Adverse Cardiovascular Events and All-Cause Mortality	2019	Crit Care Med	Patinet	Hospital discharge		Hospital discharge	12m								○
8	Physical Function in Critically Ill Patients during the Duration of ICU and Hospital Admission	2022	Indian J Crit Care Med	Patinet	Not mentioned	ICU admission	ICU discharge	Hospital discharge						○
9	The health promoting conversations intervention for families with a critically ill relative: A pilot study	2019	Intensive Crit Care Nurs	Family	Hospital discharge	ICU admission	3m	12m								○	○
10	Caregiver expectations of recovery among persons with spinal cord injury at three and six months post-injury: A brief report	2020	J Spinal Cord Med	Family	Hospital discharge		3m
11	Family health conversations versus support group conversations when a family member has been critically ill: A mixed methods study	2021	Fam Syst Health	Family	ICU discharge		ICU discharge	3m
12	Feasibility of Extracting Meaningful Patient Centered Outcomes From the Electronic Health Record Following Critical Illness in the Elderly	2022	Front Med (Lausanne)	Patinet	Hospital discharge	Before ICU admission	12m
13	Amniotic fluid embolism rescued by venoarterial extracorporeal membrane oxygenation	2022	Crit Care	Patinet	Hospital discharge		4y									○	○
14	Physical recovery in intensive care unit survivors: a cohort analysis	2015	Am J Crit Care	Patinet	Hospital discharge		1w	6m						○			○
15	Perspectives of patients and family members regarding psychological support using intensive care diaries: An exploratory mixed methods study	2017	J Crit Care	Patinet & Family	Hospital discharge		4m									○
16	Original Article. Determinants of functional status among survivors of severe sepsis and septic shock: One-year follow-up	2015	Annals of Thoracic Medicine	Patinet	Hospital discharge		12m							○
17	Sleep quality in survivors of critical illness	2019	Sleep Breath	Patinet	Hospital discharge		2w	6m									○
18	Post-traumatic stress symptoms in family caregivers of intensive care unit patients: A longitudinal study	2019	Intensive Crit Care Nurs	Family	ICU discharge	ICU admission	1m	3m	6m	12m						○
19	Quality of life in family caregivers of patients in the intensive care unit: A longitudinal study	2019	Aust Crit Care	Family	ICU admission	ICU admission	1m	3m	6m	12m							○
20	Autonomic function, postprandial hypotension and falls in older adults at one year after critical illness	2020	Crit Care Resusc	Patinet	ICU discharge		3m	12m
21	Post-traumatic stress disorder symptoms after veno-arterial extracorporeal membrane oxygenator support	2021	Heart & Lung	Patinet	Hospital discharge		8m									○
22	Quality of Life of Family Caregivers of Critically Ill Patients With Cancer Before and After Intensive Care Unit Admission Measured by EQ-5D 3-Level: A Longitudinal Prospective Cohort Study	2022	Value Health Reg Issues	Family	Hospital discharge	Before ICU admission	1w	1m	3m								○
23	Stress-Related Disorders of Family Members of Patients Admitted to the Intensive Care Unit With COVID-19	2022	JAMA Internal Medicine	Patinet	ICU admission		3m									○
24	Family Care Rituals in the ICU to Reduce Symptoms of Post-Traumatic Stress Disorder in Family Members-A Multicenter, Multinational, Before-and-After Intervention Trial	2020	Crit Care Med	Family	ICU discharge		3m									○
25	Long-term survival and quality of life after intensive care for patients 80 years of age or older	2015	Ann Intensive Care	Patinet	Hospital discharge		1y										○
26	Posttraumatic stress disorder symptoms in close relatives of intensive care unit patients: Prevalence data resemble that of earthquake survivors in Chile	2015	J Crit Care	Family	Hospital discharge	ICU admission	Hospital discharge	2m								○
27	Influence of quality of intensive care on quality of life/return to work in survivors of the acute respiratory distress syndrome: prospective observational patient cohort study (DACAPO)	2020	BMC Public Health	Patinet	Hospital discharge		3m	6m	12m								○
28	Pain, Anxiety, and the Continuous Use of Opioids and Benzodiazepines in Trauma Intensive Care Unit Survivors: An Exploratory Study	2022	P R Health Sci J	Patinet	Hospital discharge		4m	2y
29	Postﾂ・E・・ｬﾂ・Etraumatic stress disorder in critical illness survivors and its relation to memories of ICU	2021	Nursing in Critical Care	Patinet	Hospital discharge		3m								○	○
30	What Matters to Patients and Their Families During and After Critical Illness: A Qualitative Study	2021	Am J Crit Care	Patinet & Family	Hospital discharge		3w
31	Post-COVID-19 mental health and its associated factors at 3-months after discharge: A case-control study	2022	Clin Epidemiol Glob Health	Patinet	Hospital discharge		3m									○
32	Association of COVID-19 Acute Respiratory Distress Syndrome With Symptoms of Posttraumatic Stress Disorder in Family Members After ICU Discharge	2022	Jama	Family	Hospital discharge		3m									○
33	Disability and health-related quality-of-life 4 years after a severe traumatic brain injury: A structural equation modelling analysis	2016	Brain Injury	Patinet	Hospital discharge		4y							○			○
34	Selection and Receipt of Kidney Replacement in Critically Ill Older Patients with AKI	2019	Clin J Am Soc Nephrol	Patinet	Hospital discharge		6m	12m									○
35	Long-term association between frailty and health-related quality of life among survivors of critical illness: a prospective multicenter cohort study	2015	Crit Care Med	Patinet	Hospital discharge		6m	12m									○
36	Association between frailty and short- and long-term outcomes among critically ill patients: a multicentre prospective cohort study	2014	Cmaj	Patinet	ICU admission		12m										○
37	Physical function impairment in survivors of critical illness in an ICU Recovery Clinic	2018	J Crit Care	Patinet	Hospital discharge		1m							○			○
38	Neurocognitive and Quality-of-life Outcomes Following Intensive Care Admission: A Prospective 6-month Follow-up Study	2020	Indian J Crit Care Med	Patinet	ICU discharge		3m	6m							○		○
39	The sedentary behaviour and physical activity patterns of survivors of a critical illness over their acute hospitalisation: An observational study	2020	Aust Crit Care	Patinet	Not mentioned		ICU discharge	Hospital discharge						○
40	Frailty subtypes and recovery in older survivors of acute respiratory failure: a pilot study	2021	Thorax	Patinet	Not mentioned	Before ICU admission	Hospital discharge
41	The feasibility of measuring frailty to predict disability and mortality in older medical intensive care unit survivors	2014	J Crit Care	Patinet	Hospital discharge		ICU discharge	1m						○
42	One-Year Outcomes of Postintensive Care Syndrome in Critically Ill Coronavirus Disease 2019 Patients: A Single Institutional Study	2021	Crit Care Explor	Patinet	ICU discharge		4m	12m							○	○	○
43	Recovering together: building resiliency in dyads of stroke patients and their caregivers at risk for chronic emotional distress; A feasibility study	2020	Pilot and feasibility studies	Patinet & Family	Begining of study	ICU admission	3m									○	○
44	Emotional distress in neuro-ICU survivor-caregiver dyads: The recovering together randomized clinical trial	2022	Health Psychology	Patinet & Family	Begining of intervention	ICU admission	1m	3m							○	○
45	Midterm functional sequelae and implications in rehabilitation after COVID-19: a cross-sectional study	2021	Eur J Phys Rehabil Med	Patinet	Hospital discharge		3m	6m						○
46	Patients With a Prolonged Intensive Care Unit Length of Stay Have Decreased Health-Related Quality of Life After Cardiac Surgery	2019	Semin Thorac Cardiovasc Surg	Patinet	Surgery date		4m	12m						○	○	○	○
47	Association of social deprivation with 1-year outcome of ICU survivors: results from the FROG-ICU study	2018	Intensive Care Medicine	Patinet	ICU discharge		3m									○	○
48	Quality of life reported by survivors after hospitalization for Middle East respiratory syndrome (MERS)	2019	Health Qual Life Outcomes	Patinet	Onset		12m										○
49	Effect of supervised aerobic exercise rehabilitation on physical fitness and quality-of-life in survivors of critical illness: an exploratory minimized controlled trial (PIX study)	2014	British journal of anaesthesia	Patinet	Hospital discharge		2m	4m									○
50	Depression following critical illness: Analysis of incidence and risk factors	2015	J Intensive Care Soc	Patinet	Not mentioned		Hospital discharge									○
51	Supervised exercise rehabilitation in survivors of critical illness: a randomised controlled trial	2018	Journal of the intensive care society	Patinet	Hospital discharge		Hospital discharge	2m	6m	12m				○		○
52	Incidence and risk factors for alopecia in survivors of critical illness: A multi-centre observational study	2019	J Crit Care	Patinet	ICU discharge		3m
53	Prevalence and Characteristics of Chronic Intensive Care-Related Pain: The Role of Severe Sepsis and Septic Shock	2016	Crit Care Med	Patinet	ICU discharge		6m
54	Somatosensory Functions in Survivors of Critical Illness	2017	Crit Care Med	Patinet	ICU discharge		6m										○
55	Perceived cognitive impairments after critical illness: a longitudinal study in survivors and family member controls	2016	Acta Anaesthesiol Scand	Patinet	ICU discharge		ICU discharge	6m							○
56	Depression and Change in Caregiver Burden Among Family Members of Intensive Care Unit Survivors	2020	Am J Crit Care	Family	ICU discharge		3m									○
57	Acute Physiologic Stress and Subsequent Anxiety Among Family Members of ICU Patients	2018	Crit Care Med	Family	ICU admission		3m									○
58	The quality of acute intensive care and the incidence of critical events have an impact on health-related quality of life in survivors of the acute respiratory distress syndrome - a nationwide prospective multicenter observational study	2020	Ger Med Sci	Patinet	ICU discharge		3m	6m	12m								○
59	Psychological burden in inpatient relatives: the forgotten side of medical management	2014	Qjm	Family	Not mentioned		Hospital discharge									○
60	Long-lasting clinical symptoms 6ﾃ・ﾂmonths after COVID-19 infection in the French national cohort of patients on dialysis	2022	J Nephrol	Patinet	Onset		6m
61	One-Year Outcomes of Mechanically Ventilated COVID-19 ICU Survivors: A Prospective Cohort Study	2022	American Journal of Respiratory & Critical Care Medicine	Patinet	Hospital discharge		Hospital discharge	12m						○		○	○
62	Exploring adult critical illness survivors' experiences of fatigue: A qualitative study	2021	Journal of Advanced Nursing (John Wiley & Sons, Inc.)	Patinet	ICU discharge		2y
63	Evaluating the feasibility and effectiveness of a critical care discharge information pack for patients and their families: a pilot cluster randomised controlled trial	2015	BMJ open	Patinet	Hospital discharge		Hospital discharge	1m								○
64	Sleep and Circadian Health of Critical COVID-19 Survivors 3 Months After Hospital Discharge	2022	Critical Care Medicine	Patinet	Hospital discharge		Hospital discharge	3m								○
65	A Novel Picture Guide to Improve Spiritual Care and Reduce Anxiety in Mechanically Ventilated Adults in the Intensive Care Unit	2016	Ann Am Thorac Soc	Patinet	Not mentioned		Hospital discharge
66	Comprehensive rehabilitation treatment for sub-acute COVID-19 patients: an observational study	2021	Eur J Phys Rehabil Med	Patinet	Not mentioned		Hospital discharge							○
67	Patient-reported physical functioning is limited in almost half of critical illness survivors 1-year after ICU-admission: A retrospective single-centre study	2020	PLoS One	Patinet	ICU discharge		ICU discharge	3m	12m								○
68	Long-term health-related quality of life, healthcare utilisation and back-to-work activities in intensive care unit survivors: Prospective confirmatory study from the Frisian aftercare cohort	2022	PLoS One	Patinet	ICU admission	Before ICU admission	3m	6m	12m								○
69	Cooccurrence of and remission from general anxiety, depression, and posttraumatic stress disorder symptoms after acute lung injury: a 2-year longitudinal study	2015	Crit Care Med	Patinet	Onset		3m	6m	12m	2y						○	○
70	Psychiatric symptoms after acute respiratory distress syndrome: a 5-year longitudinal study	2018	Intensive Care Med	Patinet	Onset		3m	6m	12m	2y	3y	4y	5y			○
71	Quadriceps strength in intensive care unit survivors: Variability and influence of preadmission physical activity	2021	Australian Critical Care	Patinet	ICU discharge		ICU discharge	1m						○
72	Tracheostomy in patients with acute respiratory distress syndrome is not related to quality of life, symptoms of psychiatric disorders or return-to-work: the prospective DACAPO cohort study	2020	Ann Intensive Care	Patinet	ICU discharge		ICU discharge	3m	6m	12m						○	○
73	Association of analgosedation with psychiatric symptoms and health-related quality of life in ARDS survivors: Post hoc analyses of the DACAPO study	2022	PLoS One	Patinet	ICU discharge		3m	6m	12m							○	○
74	Defining needs and goals of post-ICU care for trauma patients: preliminary study	2016	Minerva Anestesiol	Patinet	Onset		18m							○		○
75	Trajectories of depression in sepsis survivors: an observational cohort study	2021	Critical care (London, England)	Patinet	ICU discharge		1m	6m	12m							○
76	Reprint of Recovery programme for ICU survivors has no effect on relatives' quality of life: secondary analysis of the RAPIT-study	2019	Intensive & critical care nursing	Patinet	ICU discharge		3m	12m									○
77	Physical activity, muscle strength, and exercise capacity 3 months after severe sepsis and septic shock	2015	Intensive Care Medicine	Patinet	Hospital discharge		Hospital discharge	3m						○
78	High occurrence of postintensive care syndrome identified in surgical ICU survivors after implementation of a multidisciplinary clinic	2021	J Trauma Acute Care Surg	Patinet	Hospital discharge		Hospital discharge	2w	3m	6m				○		○
79	Long-term Outcomes of Critically Ill Patients With Stroke Requiring Mechanical Ventilation	2019	Am J Crit Care	Patinet	Onset		12m							○
80	Prospective study of a proactive palliative care rounding intervention in a medical ICU	2016	Intensive Care Medicine	Patinet	Hospital discharge		3m									○	○
81	Biomarker prognostication of cognitive impairment may be feasible even in out-of hospital cardical arrest survivors with good neurological outcome	2021	Resuscitation	Patinet	Onset		6m								○
82	Postseptic Cognitive Impairment and Expression of APOE in Peripheral Blood: The Cognition After SepsiS (CASS) Observational Pilot Study	2021	J Intensive Care Med	Patinet	Hospital discharge		Hospital discharge	6m							○
83	Lack of clinically relevant correlation between subjective and objective cognitive function in ICU survivors: a prospective 12-month follow-up study	2019	Crit Care	Patinet	Hospital discharge		3m	6m	12m						○	○
84	The impact of sepsis, delirium, and psychological distress on self-rated cognitive function in ICU survivors-a prospective cohort study	2018	J Intensive Care	Patinet	Hospital discharge		3m								○	○
85	Prevalence and Course of Frailty in Survivors of Critical Illness	2020	Crit Care Med	Patinet	Hospital discharge		3m	12m						○	○
86	Delirium in the ICU and subsequent long-term disability among survivors of mechanical ventilation	2014	Critical care medicine	Patinet	Hospital discharge		3m	12m						○			○
87	Cognitive function and health-related quality of life four years after cardiac arrest	2015	Resuscitation	Patinet	Onset		3y								○	○	○
88	The nature of death, coping response and intensity of bereavement following death in the critical care environment	2015	Australian Critical Care	Family	Death		2w	3m	6m							○
89	Cognitive and psychosocial outcomes of mechanically ventilated intensive care patients with and without delirium	2020	Ann Intensive Care	Patinet	ICU discharge		ICU discharge	6m	12m						○	○
90	Recall of ICU Stay in Patients Managed With a Sedation Protocol or a Sedation Protocol With Daily Interruption	2015	Critical care medicine	Patinet	ICU discharge		Hospital discharge	1m	3m
91	Stress Management Intervention to Prevent Post・EEE・EEEIntensive Care Syndrome・EEE・EEEFamily in Patients' Spouses	2019	American Journal of Critical Care	Patinet	Hospital discharge	During ICU	1m	3m								○
92	Patients' experiences of recovery: Beyond the intensive care unit and into the community	2021	J Adv Nurs	Patinet	Hospital discharge		1m
93	One-Year Outcomes in Caregivers of Critically Ill Patients	2016	New England Journal of Medicine	Patinet	ICU discharge		1w	3m	6m	12m				○		○	○
94	Costs and quality of life associated with acute upper gastrointestinal bleeding in the UK: cohort analysis of patients in a cluster randomised trial	2015	BMJ open	Patinet	Hospital discharge		1m										○
95	Safety, feasibility and initial efficacy of an app-facilitated telerehabilitation (AFTER) programme for COVID-19 survivors: a pilot randomised study	2022	BMJ Open	Patinet	Hospital discharge		6w	3m	4m					○	○	○
96	Post Intensive Care Syndrome (PICS) physical, cognitive, and mental health outcomes 6-months to 7 years after a major burn injury: A cross-sectional study	2022	Burns	Patinet	Hospital discharge		4y							○	○	○
97	Return to Work After Coronavirus Disease 2019 Acute Respiratory Distress Syndrome and Intensive Care Admission: Prospective, Case Series at 6 Months From Hospital Discharge	2021	Crit Care Med	Patinet	Hospital discharge		6m										○
98	Short-term health-related quality of life, physical function and psychological consequences of severe COVID-19	2021	Ann Intensive Care	Patinet	Hospital discharge		2m	6m						○		○	○
99	Chronic Critical Illness in Patients With Sepsis is Associated With Persistent Anemia, Inflammation, and Impaired Functional Outcomes	2022	Am Surg	Patinet	Onset		3m	6m	12m					○
100	Effect of Palliative Care-Led Meetings for Families of Patients With Chronic Critical Illness: a Randomized Clinical Trial	2016	JAMA	Patinet	Hospital discharge		3m									○
101	Psychological symptoms in difficult-to-sedate critical care survivors	2021	Nurs Crit Care	Patinet	ICU discharge		1m	3m	6m							○
102	In ICU state anxiety is not associated with posttraumatic stress symptoms over six months after ICU discharge: A prospective study	2016	Aust Crit Care	Patinet	ICU discharge		3w	3m	6m							○
103	Trait Anxiety But Not State Anxiety During Critical Illness Was Associated With Anxiety and Depression Over 6 Months After ICU	2016	Crit Care Med	Patinet	ICU discharge		3w	3m	6m							○
104	Feasibility and acceptability of conducting a partially randomised controlled trial examining interventions to improve psychological health after discharge from the intensive care unit	2020	Australian Critical Care	Patinet	Hospital discharge		Hospital discharge	3m	6m
105	One-Year Functional Decline in COVID-19 and Non-COVID-19 Critically Ill Survivors: A Prospective Study Incorporating a Pre-ICU Status Assessment	2022	Healthcare (2227-9032)	Patinet	Hospital discharge	Before ICU admission	12m							○			○
106	Psychological experience of patients 3 months after a stay in the intensive care unit: A descriptive and qualitative study	2015	J Crit Care	Patinet	ICU discharge		3m									○
107	Evaluating Muscle Mass in Survivors of Acute Respiratory Distress Syndrome: A 1-Year Multicenter Longitudinal Study	2018	Crit Care Med	Patinet	Hospital discharge	ICU admission	6m	12m						○			○
108	Long-Term Follow up of Renal and Other Acute Organ Failure in Survivors of Critical Illness Due to Covid-19	2022	J Intensive Care Med	Patinet	Hospital discharge		4m							○		○
109	Status epilepticus associated with acute encephalitis: long-term follow-up of functional and cognitive outcomes in 72 patients	2018	European journal of neurology	Patinet	Hospital discharge		12m							○	○
110	Quality of life and mortality among survivors of acute respiratory distress syndrome in South Korea: a nationwide cohort study	2022	J Anesth	Patinet	Onset	Before ICU admission	12m
111	Self-reported physical symptoms in intensive care unit (ICU) survivors: pilot exploration over four months post-ICU discharge	2014	J Pain Symptom Manage	Patinet	ICU discharge		ICU discharge	2m	4m							○	○
112	Home discharge following critical illness: A qualitative analysis of family caregiver experience	2018	Heart Lung	Family	ICU discharge		ICU discharge	2m	4m
113	Early Risk and Resiliency Factors Predict Chronic Posttraumatic Stress Disorder in Caregivers of Patients Admitted to a Neuroscience ICU	2018	Crit Care Med	Family	Hospital discharge		3m	6m								○
114	One-Year Mental and Physical Health Assessment in Survivors After ECMO for COVID-19-related ARDS	2022	Am J Respir Crit Care Med	Patinet	Hospital discharge		6m	12m						○		○	○
115	The Experience of Patients with Alcohol Misuse after Surviving a Critical Illness. A Qualitative Study	2017	Annals of the American Thoracic Society	Patinet	Hospital discharge		3m
116	Joint contractures in the intensive care unit: quality of life and function 3.3 years after hospital discharge	2015	Disabil Rehabil	Patinet	Hospital discharge		3y										○
117	Risk factors for long-term cognitive impairment in ICU survivors: A multicenter, prospective cohort study	2021	Acta Anaesthesiol Scand	Patinet	ICU admission		6m								○
118	Impact of Clinical and Quality of Life Outcomes of Long-Stay ICU Survivors Recovering From Rehabilitation on Caregivers' Burden	2016	Respir Care	Patinet	Hospital discharge		Hospital discharge	6m						○		○	○
119	Exercise-based rehabilitation after hospital discharge for survivors of critical illness with intensive care unit-acquired weakness: a pilot feasibility trial	2015	Journal of critical care	Patinet	Hospital discharge		Hospital discharge	3m						○		○	○
120	Long-term Quality of Life in Adult Patients Surviving Purpura Fulminans: An Exposed-Unexposed Multicenter Cohort Study	2019	Clinical Infectious Diseases	Patinet	ICU discharge		4y							○		○	○
121	The responsiveness of the Chelsea Critical Care Physical Assessment tool in measuring functional recovery in the burns critical care population: an observational study	2015	Burns	Patinet	Not mentioned	ICU admission	ICU discharge	Hospital discharge						○
122	Neuropsychological functioning in post-ICU patients after severe COVID-19 infection: The role of cognitive reserve	2022	Brain Behav Immun Health	Patinet	ICU discharge		6m								○	○
123	I SURVIVE: inter-rater reliability of three physical functional outcome measures in intensive care unit survivors	2019	Can J Anaesth	Patinet	Not mentioned	ICU admission	Hospital discharge							○
124	Risk Factors for Long-term Mortality and Patterns of End-of-Life Care Among Medicare Sepsis Survivors Discharged to Home Health Care	2020	JAMA Network Open	Patinet	Hospital discharge		Hospital discharge	12m						○
125	Adequacy of enteral nutritional support in intensive care units does not affect the short- and long-term prognosis of mechanically ventilated patients: a pilot study	2019	Rev Bras Ter Intensiva	Patinet	Hospital discharge		Hospital discharge	12m						○
126	Trajectories of Palliative Care Needs in the ICU and Long-Term Psychological Distress Symptoms	2022	Crit Care Med	Family	ICU discharge		Hospital discharge	1w	3m							○
127	Effects of a Telephone- and Web-based Coping Skills Training Program Compared with an Education Program for Survivors of Critical Illness and Their Family Members. A Randomized Clinical Trial	2018	American journal of respiratory and critical care medicine	Patinet	ICU discharge		Hospital discharge	3m	6m							○
128	Effects of mindfulness training programmes delivered by a self-directed mobile app and by telephone compared with an education programme for survivors of critical illness: a pilot randomised clinical trial	2019	Thorax	Patinet	ICU discharge		Hospital discharge	1m	3m						○	○
129	Development and preliminary evaluation of a telephone-based mindfulness training intervention for survivors of critical illness	2014	Ann Am Thorac Soc	Patinet	Begining of intervention		Hospital discharge	2m
130	The impact of sarcopenia and acute muscle mass loss on long-term outcomes in critically ill patients with intra-abdominal sepsis	2021	J Cachexia Sarcopenia Muscle	Patinet	Onset	ICU admission	3m	6m	12m								○
131	Abdominal sepsis patients have a high incidence of chronic critical illness with dismal long-term outcomes	2020	Am J Surg	Patinet	Hospital discharge	ICU admission	3m	6m	12m
132	Long-term mortality and health-related quality of life of lower versus higher oxygenation targets in ICU patients with severe hypoxaemia	2022	Intensive care medicine	Patinet	Hospital discharge		12m										○
133	Palliative Care Needs Assessment in the Neuro-ICU: effect on Family	2017	Neurocritical care	Family	Hospital discharge		5m									○
134	Neurologic Function and Health-Related Quality of Life in Patients Following Targeted Temperature Management at 33ﾃ・ﾂｰC vs 36ﾃ・ﾂｰC After Out-of-Hospital Cardiac Arrest: a Randomized Clinical Trial	2015	JAMA neurology	Patinet	Onset		6m								○		○
135	Impact of COVID-19 in nutritional and functional status of survivors admitted in intensive care units during the first outbreak. Preliminary results of the NUTRICOVID study	2021	Clin Nutr	Patinet	Hospital discharge		12m										○
136	Self-perceived recovery and quality of life in elderly patients surviving ICU-admission for abdominal sepsis	2022	J Intensive Care Med	Patinet	Hospital discharge	ICU admission	2y										○
137	Randomized Trial of Communication Facilitators to Reduce Family Distress and Intensity of End-of-Life Care	2016	American journal of respiratory and critical care medicine	Family	ICU discharge		3m	6m								○
138	Neurologic Complications Associated With the Zika Virus in Brazilian Adults	2017	JAMA Neurol	Patinet	Onset		3m							○
139	Quantification of changes in functional capacity and muscle strength in patients: a burn intensive care unit cohort study	2022	Burns (03054179)	Patinet	Not mentioned	ICU admission	ICU discharge	Hospital discharge						○
140	Six Months Follow-Up of Patients with Invasive Mechanical Ventilation due to COVID-19 Related ARDS	2021	Int J Environ Res Public Health	Patinet	Hospital discharge		6m							○		○	○
141	Effectiveness of a Primary Care Telerehabilitation Program for Post-COVID-19 Patients: A Feasibility Study	2021	J Clin Med	Patinet	Hospital discharge		Hospital discharge	2m						○			○
142	Support needs and health-related quality of life of family caregivers of patients requiring prolonged mechanical ventilation and admission to a specialised weaning centre: A qualitative longitudinal interview study	2020	Intensive Crit Care Nurs	Family	ICU discharge	ICU admission	2w	3m
143	Chronic pain in in survivors of critical illness: prevalence and associated psychological disorders	2022	Professioni Infermieristiche	Patinet	ICU discharge		6m	12m
144	Improving Quality of Life in Patients at Risk for Post-Intensive Care Syndrome	2018	Mayo Clin Proc Innov Qual Outcomes	Patinet	ICU admission		2m										○
145	Long-Term Cognitive Outcomes and Sleep in Adults After Extracorporeal Life Support	2021	Crit Care Explor	Patinet	ICU discharge		ICU discharge	6m	12m						○
146	The impact of distance on post-ICU disability	2022	Aust Crit Care	Patinet	ICU admission		6m							○		○	○
147	Caloric Adequacy in the First Week of Mechanically Ventilated Patients has No Impact on Long-term Daily Life Activities	2020	Indian J Crit Care Med	Patinet	Hospital discharge		6m							○
148	Symptom burden and health-related quality of life among intensive care unit survivors in Argentina: A prospective cohort study	2015	J Crit Care	Patinet	ICU discharge		1m	3m	6m	12m							○
149	Psychiatric symptoms and acute care service utilization over the course of the year following medical-surgical ICU admission: a longitudinal investigation*	2014	Crit Care Med	Patinet	ICU discharge		3m	12m
150	A pilot investigation of the association of genetic polymorphisms regulating corticotrophin-releasing hormone with posttraumatic stress and depressive symptoms in medical-surgical intensive care unit survivors	2014	J Crit Care	Patinet	ICU discharge		3m	12m								○
151	Chest radiography is a poor predictor of respiratory symptoms and functional impairment in survivors of severe COVID-19 pneumonia	2021	ERJ Open Res	Patinet	ICU discharge		2m							○		○
152	Psychological Symptoms in Relatives of Critically Ill Patients: A Longitudinal Cohort Study	2021	Crit Care Explor	Patinet	ICU discharge	ICU admission	3m									○
153	Pulmonary function and Quality of Life in a prospective cohort of (non-) hospitalized COVID-19 pneumonia survivors up to six months	2022	Chron Respir Dis	Patinet	ICU discharge		3m	6m						○			○
154	Cardiopulmonary Exercise Testing to Assess Persistent Symptoms at 6ﾃ・ﾂMonths in People With COVID-19 Who Survived Hospitalization: A Pilot Study	2021	Phys Ther	Patinet	Hospital discharge		3m	6m						○
155	The potential role of pain-related SSEPs in the early prognostication of long-term functional outcome in post-anoxic coma	2017	Eur J Phys Rehabil Med	Patinet	Not mentioned		12m								○
156	Determinants of hospital and one-year mortality among older patients admitted to intensive care units: results from the multicentric SENIOREA cohort	2021	Ann Intensive Care	Patinet	ICU admission	ICU admission	12m							○			○
157	Long-term consequences in survivors of critical illness. Analysis of incidence and risk factors	2020	Ann Ist Super Sanita	Patinet	ICU discharge		6m							○		○	○
158	Outcome measures report different aspects of patient function three months following critical care	2014	Intensive Care Med	Patinet	ICU admission		3m							○			○
159	Long-term sequelae of acute respiratory distress syndrome caused by severe community-acquired pneumonia: Delirium-associated cognitive impairment and post-traumatic stress disorder	2018	J Int Med Res	Patinet	ICU discharge		4y							○	○	○	○
160	Long-term outcome and health-related quality of life in difficult-to-wean patients with and without ventilator dependency at ICU discharge: a retrospective cohort study	2016	BMC Pulm Med	Patinet	ICU discharge		5y										○
161	Six-Month Morbidity and Mortality among Intensive Care Unit Patients Receiving Life-Sustaining Therapy. A Prospective Cohort Study	2017	Ann Am Thorac Soc	Patinet	ICU discharge	ICU admission	6m
162	Patients' perceptions and ICU clinicians predictions of quality of life following critical illness	2018	J Crit Care	Patinet	Not mentioned		6m
163	Coping style and quality of life in Dutch intensive care unit survivors	2016	Rehabilitation psychology	Patinet	Hospital discharge		3m									○	○
164	Feasibility of Post-Intensive Care Unit Clinics: an observational cohort study of two different approaches	2015	Minerva Anestesiol	Patinet	ICU discharge		1m	3m
165	Functional Recovery in Patients With and Without Intensive Care Unit-Acquired Weakness	2017	Am J Phys Med Rehabil	Patinet	ICU discharge		3m	6m	12m								○
166	Chronic pain in intensive care unit survivors: incidence, characteristics and side-effects up to one-year post-discharge	2019	J Rehabil Med	Patinet	Hospital discharge		1m	12m
167	Public versus Private Healthcare Systems following Discharge from the ICU: A Propensity Score-Matched Comparison of Outcomes	2016	Biomed Res Int	Patinet	ICU discharge		2y							○
168	Neuropsychiatric outcome in subgroups of Intensive Care Unit survivors: Implications for after-care	2020	J Crit Care	Patinet	ICU discharge		12m									○	○
169	Nebulised heparin for patients with or at risk of acute respiratory distress syndrome: a multicentre, randomised, double-blind, placebo-controlled phase 3 trial	2021	Lancet Respir Med	Patinet	Onset		2m	6m									○
170	Nocturnal dexmedetomidine alleviates post-intensive care syndrome following cardiac surgery: a prospective randomized controlled clinical trial	2021	BMC medicine	Patinet	Hospital discharge	ICU admission、Post operative day 7	3m	6m						○	○	○
171	A qualitative study of bereaved family members with complicated grief following a death in the intensive care unit	2020	Can J Anaesth	Patinet	Death		3m									○
172	Characteristics and Outcomes of Intensive Care Unit Survivors: Experience of a Multidisciplinary Outpatient Clinic in a Teaching Hospital	2017	Clinics (Sao Paulo)	Patinet	Hospital discharge		3m										○
173	The relationship between executive dysfunction, depression, and mental health-related quality of life in survivors of critical illness: Results from the BRAIN-ICU investigation	2017	J Crit Care	Patinet	ICU discharge		3m	12m						○		○	○
174	Long-term cognitive performance and its relation to anti-inflammatory therapy in a cohort of survivors of severe COVID-19	2022	Brain Behav Immun Health	Patinet	Hospital discharge		6m							○	○	○	○
175	Acute psychological trauma in the critically ill: Patient and family perspectives	2017	Gen Hosp Psychiatry	Patinet & Family	Not mentioned		ICU discharge									○
176	Patients' Outcomes After Acute Respiratory Failure: A Qualitative Study With the PROMIS Framework	2017	Am J Crit Care	Patinet	ICU discharge		12m
177	The Prevalence of Spiritual and Social Support Needs and Their Association With Postintensive Care Syndrome Symptoms Among Critical Illness Survivors Seen in a Post-ICU Follow-Up Clinic	2022	Crit Care Explor	Patinet	Hospital discharge		1m
178	Result of one-year, prospective follow-up of intensive care unit survivors after SARS-CoV-2 pneumonia	2022	Ann Intensive Care	Patinet	Onset		3m	6m	12m					○
179	Effects of early, combined endurance and resistance training in mechanically ventilated, critically ill patients: a randomised controlled trial	2018	PloS one	Patinet	ICU discharge		Hospital discharge	6m						○
180	The prognostic value of neurofilament levels in patients with sepsis-associated encephalopathy - A prospective, pilot observational study	2019	PLoS One	Patinet	Begining of study	Before ICU admission	3m							○
181	Longitudinal Assessment of Health and Quality of Life of COVID-19 Patients Requiring Intensive Care-An Observational Study	2021	J Clin Med	Patinet	Hospital discharge		1m	2m	3m	6m				○			○
182	Comorbidities Might Condition the Recovery of Quality of Life in Survivors of Sepsis	2019	J Intensive Care Med	Patinet	ICU discharge	Before ICU admission	3m	6m	12m								○
183	Post-traumatic Stress Disorder in Family-witnessed Resuscitation of Emergency Department Patients	2020	West J Emerg Med	Family	Onset		1m									○
184	Health-related quality of life, anxiety and depression and physical recovery after critical illness - A prospective cohort study	2022	Acta Anaesthesiol Scand	Patinet	Hospital discharge		3m	12m						○		○	○
185	Physical function and actigraphy in intensive care survivors-A prospective 3-month follow-up cohort study	2019	Acta Anaesthesiol Scand	Patinet	ICU discharge		ICU discharge	3m						○
186	Patient experience of necrotising soft-tissue infection from diagnosis to six months after intensive care unit stay: A qualitative content analysis	2020	Aust Crit Care	Patinet	ICU discharge		6m
187	Physical complications in acute lung injury survivors: a two-year longitudinal prospective study	2014	Critical Care Medicine	Patinet	ICU discharge		Hospital discharge	3m	6m	12m	2y			○			○
188	A feasibility study of functional status and follow-up clinic preferences of patients at high risk of post intensive care syndrome	2016	Anaesth Intensive Care	Patinet	Hospital discharge		18m									○	○
189	Health-Related Quality of Life in Survivors of Severe COVID-19 of a University Hospital in Northern Portugal	2021	Acta Med Port	Patinet	Hospital discharge		Hospital discharge	1m	3m					○			○
190	Clustering analysis reveals different profiles associating long-term post-COVID symptoms, COVID-19 symptoms at hospital admission and previous medical co-morbidities in previously hospitalized COVID-19 survivors	2022	Infection	Patinet	Hospital discharge	ICU admission	8m									○
191	Fatigue and Dyspnoea as Main Persistent Post-COVID-19 Symptoms in Previously Hospitalized Patients: Related Functional Limitations and Disability	2022	Respiration	Patinet	ICU admission		Hospital discharge	7m						○
192	Cognitive phenotypes 1ﾃ・ﾂmonth after ICU discharge in mechanically ventilated patients: a prospective observational cohort study	2020	Crit Care	Patinet	ICU discharge		1m							○	○
193	Development and validation of a prediction model for persistent functional impairment among older ICU survivors	2022	J Am Geriatr Soc	Patinet	Hospital discharge		12m							○		○
194	A randomized pilot study of nitrate supplementation with beetroot juice in acute respiratory failure	2020	Nitric oxide : biology and chemistry	Patinet	Not mentioned		ICU discharge	Hospital discharge						○			○
195	Long-term changes of patient-reported quality of life after major trauma: The importance of the time elapsed after injury	2018	Injury	Patinet	Onset		3y										○
196	Experience from multidisciplinary follow-up on critically ill patients treated in an intensive care unit	2015	Dan Med J	Patinet	Hospital discharge		2m									○
197	The impact of severe COVID-19 on health-related quality of life and disability: an early follow-up perspective	2022	Rev Bras Ter Intensiva	Patinet	Hospital discharge		1m							○			○
198	Integrative respiratory follow-up of severe COVID-19 reveals common functional and lung imaging sequelae	2021	Respir Med	Patinet	Hospital discharge		3m							○
199	The Functional Trajectory in Frail Compared With Non-frail Critically Ill Patients During the Hospital Stay	2021	Front Med (Lausanne)	Patinet	Not mentioned	Before ICU admission	ICU discharge	Hospital discharge						○
200	Emotional disorders in pairs of patients and their family members during and after ICU stay	2015	PLoS One	Patinet	ICU discharge	During ICU	1m	3m								○
201	Mental health and quality of life outcomes in family members of patients with chronic critical illness admitted to the intensive care units of two Brazilian hospitals serving the extremes of the socioeconomic spectrum	2019	PLoS One	Patinet	Hospital discharge		ICU discharge	1m	2m	3m						○	○
202	Health-related quality of life profiles, trajectories, persistent symptoms and pulmonary function one year after ICU discharge in invasively ventilated COVID-19 patients, a prospective follow-up study	2021	Respir Med	Patinet	ICU discharge		3m	12m						○			○
203	Quality of life of COVID-19 critically ill survivors after ICU discharge: 90ﾃ・ﾂdays follow-up	2021	Qual Life Res	Patinet	ICU discharge		3m										○
204	Activity Levels in Survivors of the Intensive Care Unit	2021	Phys Ther	Patinet	Hospital discharge		ICU discharge	1w						○
205	Physical Function Trajectories in Survivors of Acute Respiratory Failure	2019	Annals of the American Thoracic Society	Patinet	Begining of study		Hospital discharge	2m	4m	6m				○
206	Post・EEE・EEEIntensive Care Syndrome in Covid-19 Patients Discharged From the Intensive Care Unit	2021	Journal of Hospice & Palliative Nursing	Patinet	ICU discharge		3m								○
207	Psychometric properties of the healthy aging brain care monitor self-report tool in patients discharged from the intensive care unit	2022	Int J Nurs Knowl	Patinet	Hospital discharge		5m								○
208	The Development of Chronic Critical Illness Determines Physical Function, Quality of Life, and Long-Term Survival Among Early Survivors of Sepsis in Surgical ICUs	2019	Crit Care Med	Patinet	Onset	Before ICU admission	3m	6m	12m					○			○
209	Effect of an ICU Diary on Posttraumatic Stress Disorder Symptoms Among Patients Receiving Mechanical Ventilation: a Randomized Clinical Trial	2019	JAMA	Patinet	ICU discharge		3m									○
210	Impact of Proactive Nurse Participation in ICU Family Conferences: a Mixed-Method Study	2016	Critical care medicine	Family	ICU discharge		3m									○
211	Health-related quality of life in critically ill survivors: specific impact of cardiac arrest in non-shockable rhythm	2021	Ann Intensive Care	Family	ICU discharge		3m										○
212	Post-Intensive Care COVID Survivorship Clinic: A Single-Center Experience	2022	Crit Care Explor	Patinet	ICU discharge		6m								○	○
213	Open Pelvic Fractures: Review of 30 Cases	2016	Open Orthop J	Patinet	Not mentioned		18m										○
214	Clinical phenotypes of delirium during critical illness and severity of subsequent long-term cognitive impairment: a prospective cohort study	2018	Lancet Respir Med	Patinet	Hospital discharge		3m								○
215	An observational study investigating the use of patient-owned technology to quantify physical activity in survivors of critical illness	2020	Aust Crit Care	Patinet	ICU discharge		3m	6m						○			○
216	Return to work after specialised burn care: A two-year prospective follow-up study of the prevalence, predictors and related costs	2016	Injury	Patinet	Onset		3m	12m	2y								○
217	Incidence and impact of sepsis on long-term outcomes after subarachnoid hemorrhage: a prospective observational study	2019	Ann Intensive Care	Patinet	Hospital discharge		Hospital discharge	3m	6m	12m				○
218	Pulmonary Function and Radiologic Features in Survivors of Critical COVID-19: A 3-Month Prospective Cohort	2021	Chest	Patinet	Hospital discharge		3m							○		○
219	Influence on Depression, Anxiety, and Satisfaction of the Relatives' Visit to Intensive Care Units prior to Hospital Admission for Elective Cardiac Surgery: a Randomized Clinical Trial	2022	International journal of clinical practice	Patinet	ICU discharge	Before ICU admission	1w	3m								○	○
220	Slowed peak resting frequency and MEG overactivation in survivors of severe sepsis and septic shock	2016	Clin Neurophysiol	Patinet	ICU discharge		1m	6m	12m						○
221	Association Between Psychological Distress, Cognitive Complaints, and Neuropsychological Status After a Severe COVID-19 Episode: A Cross-Sectional Study	2021	Front Psychiatry	Patinet	ICU admission		1m								○	○
222	An evaluation of the clinical and cost-effectiveness of alternative care locations for critically ill adult patients with acute traumatic brain injury	2016	Br J Neurosurg	Patinet	Not mentioned		6m										○
223	The Burden of Specific Symptoms Reported by Survivors After Critical Illness	2018	Am J Respir Crit Care Med	Patinet	Not mentioned		3m	6m	12m								○
224	Determinants of Health-Related Quality of Life After ICU: importance of Patient Demographics, Previous Comorbidity, and Severity of Illness	2018	Critical care medicine	Patinet	ICU discharge		3m	6m	12m								○
225	Short- and long-term outcome in elderly patients after out-of-hospital cardiac arrest: a cohort study	2014	Crit Care Med	Patinet	ICU discharge		ICU discharge	6m						○
226	Lipid and lipoprotein predictors of functional outcomes and long-term mortality after surgical sepsis	2021	Ann Intensive Care	Patinet	Hospital discharge	Before ICU admission	12m							○
227	Shoulder Impairment Following Critical Illness: A Prospective Cohort Study	2018	Crit Care Med	Patinet	Hospital discharge		Hospital discharge	3m	6m					○
228	White matter microstructure in chronic moderate-to-severe traumatic brain injury: Impact of acute-phase injury-related variables and associations with outcome measures	2015	J Neurosci Res	Patinet	Onset		12m
229	Long-term recovery following critical illness in an Australian cohort	2018	Journal of intensive care	Patinet	ICU discharge		ICU discharge	12m	4y					○		○	○
230	Functional outcome after critical illness in older patients: a population-based study	2021	Neurol Res	Patinet	ICU admission		Hospital discharge	12m						○
231	Moving beyond survival as a measure of success: understanding the patient experience of necrotizing soft-tissue infections	2014	J Surg Res	Patinet	Not mentioned		4y
232	Postdischarge symptoms and rehabilitation needs in survivors of COVID-19 infection: A cross-sectional evaluation	2021	J Med Virol	Patinet	Hospital discharge		2m										○
233	Determinants of Depressive Symptoms atﾃ・ﾂ1ﾃ・ﾂYear Following ICU Discharge in Survivors ofﾃ・ﾂﾂ・Eﾂ・Eﾂ･ 7 Days of Mechanical Ventilation: Results From the RECOVER Program, a Secondary Analysis of a Prospective Multicenter Cohort Study	2019	Chest	Patinet	Hospital discharge		3m	6m	12m							○
234	Health-related quality of life in survivors of septic shock: 6-month follow-up from the ADRENAL trial	2020	Intensive Care Medicine	Patinet	Begining of study		6m										○
235	The role of ventilatory support for long-term outcomes after critical infection with COVID-19: A prospective cohort study	2022	Clin Respir J	Patinet	ICU discharge		6m							○
236	Emotional Experiences and Coping Strategies of Family Members of Critically Ill Patients	2020	Chest	Family	ICU discharge		ICU discharge	3m								○
237	Heart rate variability and subsequent psychological distress among family members of intensive care unit patients	2021	J Int Med Res	Family	Begining of study		3m									○
238	End-of-life care in the intensive care unit: a patient-based questionnaire of intensive care unit staff perception and relatives' psychological response	2015	Palliat Med	Family	Hospital discharge	ICU admission	3m									○
239	Six-month and 12-month patient outcomes based on inflammatory subphenotypes in sepsis-associated ARDS: secondary analysis of SAILS-ALTOS trial	2021	Thorax	Patinet	Not mentioned		6m	12m						○		○	○
240	Prevalence and Risk Factor Analysis of Post-Intensive Care Syndrome in Patients with COVID-19 Requiring Mechanical Ventilation: A Multicenter Prospective Observational Study	2022	J Clin Med	Patinet	ICU discharge		5m	12m						○	○	○
241	Critical West Nile Neuroinvasive Disease	2018	Neurocrit Care	Patinet	Not mentioned		Hospital discharge
242	Physical Function in Subjects Requiring Extracorporeal Membrane Oxygenation Before or After Lung Transplantation	2018	Respir Care	Patinet	Hospital discharge		ICU discharge	Hospital discharge	3m					○			○
243	Pain and Its Long-term Interference of Daily Life After Critical Illness	2018	Anesth Analg	Patinet	Hospital discharge		3m	12m
244	Pulmonary Function, Mental and Physical Health in Recovered COVID-19 Patients Requiring Invasive Versus Non-invasive Oxygen Therapy: A Prospective Follow-Up Study Post-ICU Discharge	2021	Cureus	Patinet	ICU discharge		3m							○			○
245	Patient-reported outcomes 6 to 12 months after isolated rib fractures: A nontrivial injury pattern	2022	J Trauma Acute Care Surg	Patinet	Onset		6m	12m								○	○
246	Factors associated with missed assessments in a 2-year longitudinal study of acute respiratory distress syndrome survivors	2018	BMC Med Res Methodol	Patinet	Hospital discharge		3m	6m	12m	2y				○	○	○	○
247	Post-intensive care syndrome following cardiothoracic critical care: Feasibility of a complex intervention	2021	J Rehabil Med	Patinet & Family	Hospital discharge		3m	6m	12m							○	○
248	Evaluation of a health and social care programme to improve outcomes following critical illness: a multicentre study	2022	Thorax	Patinet	Hospital discharge		12m									○	○
249	Feasibility and Efficacy of Cardiopulmonary Rehabilitation After COVID-19	2020	Am J Phys Med Rehabil	Patinet	Not mentioned	ICU admission	Hospital discharge							○
250	Five-year mortality and morbidity impact of prolonged versus brief ICU stay: a propensity score matched cohort study	2019	Thorax	Patinet	Begining of study		5y							○			○
251	The needs of patients with postﾂ・E・・ｬﾂ・Eintensive care syndrome: Aﾃ・ﾂprospective, observational study	2020	Australian Critical Care	Patinet	ICU discharge	Before ICU admission	1m	3m						○			○
252	Recovery after critical illness in patients aged 80 years or older: a multi-center prospective observational cohort study	2015	Intensive Care Medicine	Patinet	ICU admission		3m	6m	9m	12m							○
253	Quality of Life and 1-Year Survival in Patients With Early Septic Shock: long-Term Follow-Up of the Australasian Resuscitation in Sepsis Evaluation Trial	2019	Critical care medicine	Patinet	Begining of study	Before ICU admission	6m	12m									○
254	Voices from the Pandemic: A Qualitative Study of Family Experiences and Suggestions regarding the Care of Critically Ill Patients	2022	Ann Am Thorac Soc	Family	ICU admission		3m
255	The impact of disability in survivors of critical illness	2017	Intensive Care Medicine	Patinet	ICU admission		6m							○	○	○	○
256	Early Active Mobilization during Mechanical Ventilation in the ICU	2022	N Engl J Med	Patinet	Begining of study		6m							○			○
257	Predictors of return to work in survivors of critical illness	2018	J Crit Care	Patinet	ICU admission		6m							○	○	○	○
258	The impact of COVID-19 critical illness on new disability, functional outcomes and return to work at 6 months: a prospective cohort study	2021	Crit Care	Patinet	ICU admission	Before ICU admission	6m							○			○
259	ICU survivors show no decline in health-related quality of life after 5ﾃ・ﾂyears	2015	Intensive Care Med	Patinet	ICU discharge	Before ICU admission	ICU discharge	12m	2y	5y							○
260	Mental health-related quality of life is related to delirium in intensive care patients	2022	Intensive Care Med	Patinet	Hospital discharge		Hospital discharge	3m	6m	12m							○
261	Health-related quality of life in ICU survivors-10ﾃ・ﾂyears later	2021	Sci Rep	Patinet	ICU discharge	Before ICU admission	ICU discharge	Hospital discharge	12m	2y	5y	10y					○
262	Functional and quality-of-life outcomes in older survivors of an Australian intensive care unit	2015	Anaesth Intensive Care	Patinet	ICU admission		6m							○			○
263	Assessing the Usefulness and Validity of Frailty Markers in Critically Ill Adults	2017	Ann Am Thorac Soc	Patinet	Hospital discharge		Hospital discharge	6m
264	Frailty, Acute Organ Dysfunction, and Increased Disability After Hospitalization in Older Adults Who Survive Critical Illness: A Prospective Cohort Study	2020	J Intensive Care Med	Patinet	Hospital discharge	Before ICU admission	Hospital discharge	3m	6m					○
265	Health status and quality of life of survivors of extra corporeal membrane oxygenation: a cross-sectional study	2016	Journal of Advanced Nursing (John Wiley & Sons, Inc.)	Patinet	Hospital discharge		2y							○			○
266	Persistent inflammation-immunosuppression catabolism syndrome, a common manifestation of patients with enterocutaneous fistula in intensive care unit	2014	J Trauma Acute Care Surg	Patinet	ICU admission		12m
267	Psychiatric Symptoms in Acute Respiratory Distress Syndrome Survivors: A 1-Year National Multicenter Study	2016	Crit Care Med	Patinet	Onset		6m	12m								○
268	Relationships between markers of neurologic and endothelial injury during critical illness and long-term cognitive impairment and disability	2018	Intensive Care Med	Patinet	ICU discharge		3m	12m						○	○
269	Surgery and Anesthesia Exposure Is Not a Risk Factor for Cognitive Impairment After Major Noncardiac Surgery and Critical Illness	2017	Ann Surg	Patinet	Hospital discharge		3m	12m							○
270	Health-related quality of life and long-term sequelae in survivors of epidermal necrolysis: an observational study of 57 patients	2020	Br J Dermatol	Patinet	Hospital discharge		3y									○	○
271	National Trends and Variation of Functional Status Deterioration in the Medically Critically Ill	2020	Crit Care Med	Patinet	Not mentioned	ICU admission	Hospital discharge
272	Prevalence and Long-Term Prognosis of Post-Intensive Care Syndrome after Sepsis: A Single-Center Prospective Observational Study	2022	J Clin Med	Patinet	Onset		3m	6m	12m					○	○	○
273	Prevalence of acute neurological complications and pathological neuroimaging findings in critically ill COVID-19 patients with and without VV-ECMO treatment	2022	Sci Rep	Patinet	Onset		ICU discharge	10m
274	Post-intensive care syndrome one month after discharge in surviving critically ill COVID-19 patients	2022	Med Intensiva (Engl Ed)	Patinet	Hospital discharge		1m								○		○
275	Comparison between the persistence of post COVID-19 symptoms on critical patients requiring invasive mechanical ventilation and non-critical patients	2022	PLoS One	Patinet	Hospital discharge		2m
276	Fresh Red Cells for Transfusion in Critically Ill Adults: An Economic Evaluation of the Standard Issue Transfusion Versus Fresher Red-Cell Use in Intensive Care (TRANSFUSE) Clinical Trial	2019	Critical Care Medicine	Patinet	Begining of study		6m										○
277	Functional brain imaging in survivors of critical illness: A prospective feasibility study and exploration of the association between delirium and brain activation patterns	2015	J Crit Care	Patinet	Hospital discharge		3m	12m							○
278	Depression, post-traumatic stress disorder, and functional disability in survivors of critical illness in the BRAIN-ICU study: a longitudinal cohort study	2014	Lancet Respir Med	Patinet	Hospital discharge		3m	12m						○		○
279	Association Between Socioeconomic Disadvantage and Decline in Function, Cognition, and Mental Health After Critical Illness Among Older Adults : A Cohort Study	2022	Ann Intern Med	Patinet	Hospital discharge	Before ICU admission	5m									○
280	Psychotropic medication use in former ICU patients with mental health problems: A prospective observational follow-up study	2020	J Crit Care	Patinet	Hospital discharge		12m							○	○	○	○
281	Neurologic Outcomes of Survivors of COVID-19-Associated Acute Respiratory Distress Syndrome Requiring Intubation	2022	Critical Care Medicine	Patinet	ICU discharge		4m								○	○
282	A recovery program to improve quality of life, sense of coherence and psychological health in ICU survivors: a multicenter randomized controlled trial, the RAPIT study	2016	Intensive Care Medicine	Patinet	ICU discharge		3m	12m							○	○	○
283	Post-admission outcomes of participants in the PARAMEDIC trial: a cluster randomised trial of mechanical or manual chest compressions	2017	Resuscitation	Patinet	Hospital discharge		3m	12m							○	○	○
284	Sleep in family caregivers of ICU survivors for two months post-ICU discharge	2016	Intensive & Critical Care Nursing	Family	ICU discharge	ICU admission	Hospital discharge	2m
285	Outcome in Patients with Isolated Moderate to Severe Traumatic Brain Injury	2018	Crit Care Res Pract	Patinet	Hospital discharge		3m							○
286	Long-Term Outcome after Prolonged Mechanical Ventilation. A Long-Term Acute-Care Hospital Study	2019	American Journal of Respiratory & Critical Care Medicine	Patinet	Hospital discharge	Before ICU admission	Hospital discharge	6m	12m					○			○
287	Respiratory symptoms and radiological findings in post-acute COVID-19 syndrome	2022	ERJ Open Res	Patinet	Hospital discharge		4m							○
288	Psychometric evaluation of the Hospital Anxiety and Depression Scale 3 months after acute lung injury	2015	J Crit Care	Patinet	Onset		3m									○	○
289	Effect of Home-based Pulmonary Rehabilitation on Fatigue, Dyspnea, and Activities of Daily Living of COVID-19 Patients	2021	Medical-Surgical Nursing Journal	Patinet	Begining of intervention	ICU admission	2w	2m						○
290	Tailored multicomponent program for discomfort reduction in critically ill patients may decrease post-traumatic stress disorder in general ICU survivors at 1ﾃ・ﾂyear	2019	Intensive Care Medicine	Patinet	ICU discharge		12m									○
291	Collaborative Integration of Palliative Care in Critically Ill Stroke Patients in the Neurocritical Care Unit: a Single Center Pilot Study	2022	Journal of stroke and cerebrovascular diseases	Patinet	Begining of intervention	ICU admission	1m	3m								○
292	Post-Intensive Care Syndrome in Non-COVID-19 ICU Survivors during the COVID-19 Pandemic in South Korea: A Multicenter Prospective Cohort Study	2022	J Clin Med	Patinet	Hospital discharge		3m	6m	12m					○	○	○
293	Post-intensive care unit depression among critical care survivors: A nationwide population-based study	2020	Jpn J Nurs Sci	Patinet	Hospital discharge		12m
294	Pilot exploration of post-traumatic stress symptoms in intensive care unit survivors in Cyprus	2021	Nurs Crit Care	Patinet	ICU discharge		7m								○	○
295	Psychocognitive sequelae of critical illness and correlation with 3ﾂ・E・・ｬﾂｯmonths follow up	2019	J Crit Care	Patinet	ICU discharge	ICU admission	3m								○	○
296	Prevalence of post-intensive care syndrome among Japanese intensive care unit patients: a prospective, multicenter, observational J-PICS study	2021	Crit Care	Patinet	ICU admission		6m								○		○
297	Early physical rehabilitation in intensive care patients with sepsis syndromes: a pilot randomised controlled trial	2015	Intensive care medicine	Patinet	Hospital discharge		ICU discharge	6m						○			○
298	Intensive care unit survivorship' - a constructivist grounded theory of surviving critical illness	2017	Journal of clinical nursing	Patinet	ICU discharge		ICU discharge	1m	6m	12m
299	The effect of structured virtual patient visits (sVPVs) on COVID-19 patients and relatives' anxiety levels in intensive care unit	2022	J Clin Nurs	Patinet	Not mentioned	ICU admission	ICU discharge									○	○
300	Technology Use, Preferences, and Capacity in Injured Patients at Risk for Posttraumatic Stress Disorder	2017	Psychiatry	Patinet	Onset	ICU admission	1m	3m	6m							○
301	Effect of a condolence letter on grief symptoms among relatives of patients who died in the ICU: a randomized clinical trial	2017	Intensive Care Med	Patinet	Death		1m	6m								○
302	Grief Symptoms in Relatives Who Experienced Organ Donation Requests in the ICU	2018	Am J Respir Crit Care Med	Patinet	Death		1m	3m	9m							○
303	CAESAR: a new tool to assess relatives' experience of dying and death in the ICU	2016	Intensive Care Medicine	Patinet	Death		3m	6m	12m							○
304	Six-Week Hospital-Based Pulmonary Rehabilitation in Covid Pneumonia ICU Survivors: Experience from a Tertiary Care Center in Central India	2022	Turkish Thoracic Journal / Turk Toraks Dergisi	Patinet	Begining of intervention		ICU discharge	1m						○		○
305	Using Consumer-Grade Physical Activity Trackers to Measure Frailty Transitions in Older Critical Care Survivors: Exploratory Observational Study	2021	JMIR Aging	Patinet	Hospital discharge	ICU admission	ICU discharge	1m						○
306	One-year outcome of patients admitted after cardiac arrest compared to other causes of ICU admission. An ancillary analysis of the observational prospective and multicentric FROG-ICU study	2020	Resuscitation	Patinet	ICU discharge		3m	6m	12m								○
307	Factors associated with non-response at quality of life follow-up among survivors of septic shock. A registry-based post-hoc analysis of the TRISS randomised trial	2017	Intensive care medicine experimental	Patinet	Begining of intervention		12m										○
308	Blood-Pressure Targets in Comatose Survivors of Cardiac Arrest	2022	New England journal of medicine	Patinet	Hospital discharge		3m							○	○
309	Simple functional assessment at hospital discharge can predict long-term outcomes of ICU survivors	2019	PLoS One	Patinet	Hospital discharge		2y
310	Posttraumatic stress symptoms in families of cancer patients admitted to the intensive care unit: a longitudinal study	2016	J Intensive Care	Patinet	ICU discharge	ICU admission	3m									○
311	Frequency and risk factors of post-intensive care syndrome components in a multicenter randomized controlled trial of German sepsis survivors	2021	Journal of critical care	Patinet	ICU discharge		1m	6m	12m	2y					○	○
312	Occurrence and Risk Factors of Chronic Pain After Critical Illness	2020	Crit Care Med	Patinet	ICU discharge		12m
313	Roles of Early Mobilization Program in Preventing Muscle Weakness and Decreasing Psychiatric Disorders in Patients with Coronavirus Disease 2019 Pneumonia: A Retrospective Observational Cohort Study	2021	J Clin Med	Patinet	ICU discharge		3m							○	○	○	○
314	Cardiac arrest survivors treated with or without mild therapeutic hypothermia: performance status and quality of life assessment	2014	Scand J Trauma Resusc Emerg Med	Patinet	Hospital discharge		Hospital discharge	6m						○			○
315	Preventing Posttraumatic Stress in ICU Survivors: a Single-Center Pilot Randomized Controlled Trial of ICU Diaries and Psychoeducation	2018	Critical care medicine	Patinet	ICU discharge		Hospital discharge	1m	3m							○
316	The Experience of Caregivers Following a Moderate to Severe Traumatic Brain Injury Requiring ICU Admission	2020	J Head Trauma Rehabil	Family	ICU discharge	ICU admission	1m	3m	6m
317	Impact of Obstructive Sleep Apnea (OSA) in COVID-19 Survivors, Symptoms Changes Between 4-Months and 1 Year After the COVID-19 Infection	2022	Front Med (Lausanne)	Patinet	Onset		4m	12m							○	○	○
318	Undiagnosed sleep disorder breathing as a risk factor for critical COVID-19 and pulmonary consequences at the midterm follow-up	2022	Sleep Medicine	Patinet	Onset		4m							○
319	Quality of life assessment following amputation for septic shock: a long-term descriptive survey after symmetric peripheral gangrene	2019	J Crit Care	Patinet	Surgery date		5y										○
320	Prevalence, Location, and Characteristics of Chronic Pain in Intensive Care Survivors	2018	Pain Manag Nurs	Patinet	ICU discharge		3m	12m
321	Health-related quality of life in intensive care survivors: Associations with social support, comorbidity, and pain interference	2018	PLoS One	Patinet	ICU discharge		3m	12m									○
322	Intensive care survivor-reported symptoms: a longitudinal study of survivors' symptoms	2018	Nurs Crit Care	Patinet	ICU discharge		3m	12m						○		○
323	Cognitive function and health-related quality of life 1 year after acute brain injury: An observational study	2020	Acta Anaesthesiol Scand	Patinet	ICU admission		12m								○		○
324	Iron deficiency diagnosed using hepcidin on critical care discharge is an independent risk factor for death and poor quality of life at one year: an observational prospective study on 1161 patients	2018	Crit Care	Patinet	ICU discharge		12m										○
325	Physical, cognitive and mental health outcomes in 1-year survivors of COVID-19-associated ARDS	2022	Thorax	Patinet	ICU discharge		3m	6m	12m					○	○	○	○
326	Post-traumatic stress symptoms in Guillain-Barrﾃδｩ syndrome patients after prolonged mechanical ventilation in ICU: a preliminary report	2014	J Peripher Nerv Syst	Patinet	Not mentioned		3y							○		○	○
327	Novel Risk Factors for Posttraumatic Stress Disorder Symptoms in Family Members of Acute Respiratory Distress Syndrome Survivors	2019	Crit Care Med	Family	Hospital discharge		12m									○
328	Outcomes of prolonged mechanical ventilation and tracheostomy in critically ill elderly patients: a historical cohort study	2022	Can J Anaesth	Patinet	Not mentioned		Hospital discharge							○
329	Early Intensive Physical Rehabilitation Combined with a Protocolized Decannulation Process in Tracheostomized Survivors from Severe COVID-19 Pneumonia with Chronic Critical Illness	2022	J Clin Med	Patinet	Not mentioned		ICU discharge	Hospital discharge						○
330	Dyspnoea, lung function and CT findings 3ﾂ・E竄ｬﾂ・Emonths after hospital admission for COVID-19	2021	Eur Respir J	Patinet	Hospital discharge		3m							○
331	Can a Dyadic Resiliency Program Improve Quality of Life in Cognitively Intact Dyads of Neuro-ICU Survivors and Informal Caregivers? Results from a Pilot RCT	2021	Neurocrit Care	Patinet & Family	Not mentioned	ICU admission	1m	3m									○
332	Outcome of older persons admitted to intensive care unit, mortality, prognosis factors, dependency scores and ability trajectory within 1ﾃつyear: a prospective cohort study	2018	Aging Clin Exp Res	Patinet	Hospital discharge	Before ICU admission	12m							○	○
333	Functional disability and post-traumatic stress disorder in survivors of mechanical ventilation: a cross-sectional study in Guangzhou, China	2021	J Thorac Dis	Patinet	ICU discharge		18m							○		○
334	Feasibility and acceptability of a self-managed exercise to rhythmic music intervention for ICU survivors	2020	American journal of respiratory and critical care medicine	Patinet	Not mentioned		Hospital discharge
335	Development and preliminary evaluation of EMPOWER for surrogate decision-makers of critically ill patients	2022	Palliative & Supportive Care	Patinet	Begining of intervention	ICU admission中	1m	3m								○	○
336	Six-Month Quality of Life in COVID-19 Intensive Care Unit Survivors	2022	J Cardiothorac Vasc Anesth	Patinet	Hospital discharge		6m										○
337	Gender Differences in Longitudinal Associations Between Intimate Care, Resiliency, and Depression Among Informal Caregivers of Patients Surviving the Neuroscience Intensive Care Unit	2020	Neurocrit Care	Family	Hospital discharge	ICU admission	3m									○
338	Propofol shows less negative effects on cognitive performances than dexmedetomidine in elderly intensive care unit patients	2021	Neurol Sci	Patinet	Hospital discharge		1w	2w	3w	1m					○
339	Oxygen uptake kinetics and chronotropic responses to exercise are impaired in survivors of severe COVID-19	2022	Am J Physiol Heart Circ Physiol	Patinet	ICU discharge		2m							○
340	Functional Outcomes 6 Months After Severe Traumatic Brain Injury Following Admission Into Intensive Care Unit: A Cohort Study in Two Tertiary Hospitals	2019	Clin Nurs Res	Patinet	Onset		3m	6m						○
341	Extracorporeal membrane oxygenation for refractory cardiac arrest: a retrospective multicenter study	2020	Intensive Care Med	Patinet	ICU admission		3m							○
342	Predicting Long-term Cognitive Dysfunction in Survivors of Critical Illness with Plasma Inflammatory Markers: a Retrospective Cohort Study	2019	Mol Neurobiol	Patinet	Hospital discharge		4y							○	○
343	Quality of life of critically ill patients in a developing country: a prospective longitudinal study	2016	J Phys Ther Sci	Patinet	Hospital discharge		1m	3m	6m								○
344	Long-term COVID-19 effects on pulmonary function, exercise capacity, and health status	2022	Ann Thorac Med	Patinet	Onset		3m	6m						○			○
345	Functional status and medium-term prognosis of very elderly patients after an ICU stay: a prospective observational study	2015	Minerva Anestesiol	Patinet	Hospital discharge	During ICU	3m	6m	12m					○	○		○
346	Admission of tetanus patients to the ICU: a retrospective multicentre study	2017	Ann Intensive Care	Patinet	ICU admission	Before ICU admission	4y							○
347	Feasibility of a home-based interdisciplinary rehabilitation program for patients with Post-Intensive Care Syndrome: the REACH study	2021	Crit Care	Patinet	Hospital discharge		3m	6m						○		○	○
348	Resilience in Survivors of Critical Illness in the Context of the Survivors' Experience and Recovery	2016	Ann Am Thorac Soc	Patinet	Hospital discharge		8m							○		○	○
349	Six-Month Impairment in Cognition, Mental Health, and Physical Function Following COVID-19-Associated Respiratory Failure	2022	Crit Care Explor	Patinet	Hospital discharge		6m							○	○	○	○
350	Long-term health-related quality of life and burden of disease after intensive care: developmentﾃつof a patient-reported outcome measure	2021	Critical Care	Patinet	ICU discharge		12m							○
351	Older Sepsis Survivors Suffer Persistent Disability Burden and Poor Long-Term Survival	2020	J Am Geriatr Soc	Patinet	Hospital discharge	Before ICU admission	3m	6m	12m					○	○
352	A Study of ICU Outcome and Long-Term Quality of Life in ICU Survivors in Central India	2022	J Assoc Physicians India	Patinet	Hospital discharge		1m	3m	6m								○
353	The effect of family empowerment nursing on severe neurosurgical patients	2020	International journal of clinical and experimental medicine	Patinet	Begining of intervention	Before ICU admission	1m										○
354	Co-Occurrence of Post-Intensive Care Syndrome Problems Among 406 Survivors of Critical Illness	2018	Crit Care Med	Patinet	Hospital discharge		3m	12m						○	○	○
355	Long-term cognitive and psychiatric outcomes of acute respiratory distress syndrome managed with Extracorporeal Membrane Oxygenation	2021	Respir Med	Patinet	ICU discharge		2y									○
356	Physiologic responses to exercise in survivors of critical illness: an exploratory pilot study	2022	Intensive Care Med Exp	Patinet	ICU admission		6m							○
357	Nutritional Risk at intensive care unit admission and outcomes in survivors of critical illness	2021	Clin Nutr	Patinet	Hospital discharge		3m	12m						○	○		○
358	In-Hospital Depressed Level of Consciousness and Long-Term Functional Outcomes in ICU Survivors	2022	Crit Care Med	Patinet	Not mentioned		3m	12m						○
359	One-year resource utilisation, costs and quality of life in patients with acute respiratory distress syndrome (ARDS): secondary analysis of a randomised controlled trial	2016	Journal of intensive care	Patinet	Hospital discharge		6m	12m									○
360	Postintensive Care Syndrome in Survivors of Critical Illness Related to Coronavirus Disease 2019: Cohort Study From a New York City Critical Care Recovery Clinic	2021	Crit Care Med	Patinet	Hospital discharge		1m							○	○	○	○
361	Long-term outcomes in major trauma patients and correlations with the acute phase	2020	World J Emerg Surg	Patinet	Not mentioned		12m							○		○	○
362	Depressive and Anxiety Symptoms in Severe COVID-19 Survivors: A Prospective Cohort Study	2022	Psychiatr Q	Patinet	Hospital discharge		3m									○	○
363	Relatives' perception of stressors and psychological outcomes - Results from a survey study	2017	J Crit Care	Patinet	ICU admission	Before ICU admission	3m									○	○
364	ICU Recovery Clinic Attendance, Attrition, and Patient Outcomes: The Impact of Severity of Illness, Gender, and Rurality	2020	Crit Care Explor	Patinet	Hospital discharge		2w	3m	10m						○	○	○
365	Acute kidney injury contributes to worse physical and quality of life outcomes in survivors of critical illness	2022	BMC Nephrol	Patinet	Hospital discharge		3m							○	○	○	○
366	Safety and Feasibility of an Interdisciplinary Treatment Approach to Optimize Recovery From Critical Coronavirus Disease 2019	2021	Crit Care Explor	Patinet	Hospital discharge		ICU discharge	3m						○	○	○	○
367	Muscle Power is Related to Physical Function in Patients Surviving Acute Respiratory Failure: A Prospective Observational Study	2021	Am J Med Sci	Patinet	Hospital discharge		1m							○
368	Feasibility of a Home-Based Palliative Care Intervention for Elderly Multimorbid Survivors of Critical Illness	2021	Am J Crit Care	Patinet	Not mentioned		3m
369	Pilot Study Assessing the Impact of Bereavement Support on Families of Deceased Intensive Care Unit Patients	2018	Am J Crit Care	Family	Death		12m									○
370	Health-Related Quality of Life and Associated Factors in Intensive Care Unit Survivors 6 Months After Discharge	2016	Am J Crit Care	Patinet	Hospital discharge		6m									○	○
371	An Exploratory Study of Long-Term Outcome Measures in Critical Illness Survivors: Construct Validity of Physical Activity, Frailty, and Health-Related Quality of Life Measures	2016	Crit Care Med	Patinet	Hospital discharge		18m							○			○
372	A multicentre evaluation exploring the impact of an integrated health and social care intervention for the caregivers of ICU survivors	2022	Crit Care	Family	Hospital discharge		12m									○
373	Intensive Care Syndrome: Promoting Independence and Return to Employment (InS:PIRE). Early evaluation of a complex intervention	2017	PLoS One	Family	Begining of intervention		Hospital discharge	1m	12m								○
374	Long-term outcomes following severe COVID-19 infection: a propensity matched cohort study	2021	BMJ Open Respir Res	Patinet	Hospital discharge		4m									○	○
375	Muscle weakness, functional capacities and recovery for COVID-19 ICU survivors	2021	BMC Anesthesiology	Patinet	Weaning from respirator		ICU discharge	1m						○
376	Association Between Tracheostomy and Functional, Neuropsychological, and Healthcare Utilization Outcomes in the RECOVER Cohort	2022	Crit Care Explor	Patinet	ICU discharge		3m	6m	12m					○		○	○
377	Incidence, Time Course and Influence on Quality of Life of Intensive Care Unit-Acquired Weakness Symptoms in Long-Term Intensive Care Survivors	2021	J Intensive Care Med	Patinet	ICU discharge		4y
378	Baseline resilience and depression symptoms predict trajectory of depression in dyads of patients and their informal caregivers following discharge from the Neuro-ICU	2020	General Hospital Psychiatry	Patinet & Family	Hospital discharge	ICU admission	3m	6m							○	○
379	The Impact of Resilience Factors and Anxiety During Hospital Admission on Longitudinal Anxiety Among Dyads of Neurocritical Care Patients Without Major Cognitive Impairment and Their Family Caregivers	2020	Neurocrit Care	Patinet & Family	ICU admission	ICU admission	3m	6m							○	○
380	Baseline Resilience and Posttraumatic Symptoms in Dyads of Neurocritical Patients and Their Informal Caregivers: A Prospective Dyadic Analysis	2020	Psychosomatics	Patinet & Family	Hospital discharge	ICU admission	3m	6m							○	○
381	Cardiorespiratory Fitness and Neuromuscular Function of Mechanically Ventilated ICU COVID-19 Patients	2022	Crit Care Med	Patinet	ICU discharge		2m							○			○
382	Early psychological screening of intensive care unit survivors: a prospective cohort study	2017	Crit Care	Patinet	ICU discharge		Hospital discharge	3m								○
383	Caregiver burden and emotional wellbeing in informal caregivers to ICU survivors-A prospective cohort study	2022	Acta Anaesthesiol Scand	Family	ICU discharge		3m							○		○	○
384	ICU discharge screening for prediction of new-onset physical disability-A multinational cohort study	2020	Acta Anaesthesiologica Scandinavica	Patinet	ICU discharge	Before ICU admission	3m							○			○
385	Development of an ICU discharge instrument predicting psychological morbidity: a multinational study	2018	Intensive Care Med	Patinet	ICU discharge		3m									○	○
386	Volume Overload: Prevalence, Risk Factors, and Functional Outcome in Survivors of Septic Shock	2015	Ann Am Thorac Soc	Patinet	Not mentioned		Hospital discharge
387	Combination of delirium and coma predicts psychiatric symptoms at twelve months in critically ill patients: A longitudinal cohort study	2021	J Crit Care	Patinet	ICU discharge		ICU discharge	3m	12m					○		○
388	Incidence and Risk Factors of Worsened Activities of Daily Living Status Three Months after Intensive Care Unit Discharge among Critically Ill Patients: A Prospective Cohort Study	2022	J Clin Med	Patinet	ICU discharge		ICU discharge	3m	12m					○		○
389	Association between intensive care unit admission of a patient and mental disorders in the spouse: a retrospective matched-pair cohort study	2021	J Intensive Care	Family	ICU admission		6m
390	A Modified Physical Disability Screening Model after Treatment in the Intensive Care Unit: A Nationwide Derivation-Validation Study	2022	J Clin Med	Patinet	ICU admission	Before ICU admission	2m							○
391	Two-months quality of life of COVID-19 invasively ventilated survivors; an Italian single-center study	2021	Acta Anaesthesiol Scand	Patinet	ICU discharge		ICU discharge	2m							○	○
392	Physical recovery of COVIDﾂ・E竄ｬﾂ・E19 pneumosepsis intensive care survivors compared with nonﾂ・E竄ｬﾂ・ECOVID pneumosepsis intensive care survivors during postﾂ・E竄ｬﾂ・Eintensive care hospitalization: The RECOVID retrospective cohort study	2022	JPEN Journal of Parenteral & Enteral Nutrition	Patinet	Not mentioned		ICU discharge	Hospital discharge						○
393	Feasibility of Contrasting Brain Connectivity Patterns in Cognitive and Motor Cerebral Networks to Clinical Outcomes in Patients Surviving Acute Respiratory Failure: A Pilot Study	2021	Cureus	Patinet	Hospital discharge		1m							○	○	○
394	Patients Surviving Critical COVID-19 have Impairments in Dual-task Performance Related to Post-intensive Care Syndrome	2022	J Intensive Care Med	Patinet	Hospital discharge		1m	3m						○	○
395	Four-Month Clinical Status of a Cohort of Patients After Hospitalization for COVID-19	2021	Jama	Patinet	Hospital discharge		4m							○	○	○
396	Healthcare provider compassion is associated with lower PTSD symptoms among patients with life-threatening medical emergencies: a prospective cohort study	2019	Intensive Care Med	Patinet	Hospital discharge		1m									○
397	A Randomized Trial of an Intensive Physical Therapy Program for Patients with Acute Respiratory Failure	2016	Am J Respir Crit Care Med	Patinet	ICU admission		1m	3m	6m					○
398	Psychiatric Outcomes in ICU Patients With Family Visitation: A Population-Based Retrospective Cohort Study	2022	Chest	Patinet	Hospital discharge		12m
399	The role of the ICU liaison nurse services on anxiety in family caregivers of patients after ICU discharge during COVID-19 pandemic: a randomized controlled trial	2022	BMC nursing	Patinet	Not mentioned		ICU discharge									○
400	The ENCOURAGE mortality risk score and analysis of long-term outcomes after VA-ECMO for acute myocardial infarction with cardiogenic shock	2016	Intensive Care Med	Patinet	ICU discharge		3y									○	○
401	The frailty, outcomes, recovery and care steps of critically ill patients (FORECAST) study: pilot study results	2022	Intensive Care Med Exp	Patinet	ICU discharge	Before ICU admission	Hospital discharge	6m						○	○		○
402	Functional status of mechanically ventilated COVID-19 survivors at ICU and hospital discharge	2021	J Intensive Care	Patinet	Not mentioned		ICU discharge	Hospital discharge
403	Characterizing non-critically ill COVID-19 survivors with and without in-hospital rehabilitation	2021	Sci Rep	Patinet	Not mentioned		Hospital discharge
404	The impact of an intensive care unit admission on the health status of relatives of intensive care survivors: A prospective cohort study in primary care	2022	Eur J Gen Pract	Patinet	ICU discharge	Before ICU admission	6m	18m	4y
405	Coping as a Multifaceted Construct: Associations With Psychological Outcomes Among Family Members of Mechanical Ventilation Survivors	2016	Crit Care Med	Patinet	Not mentioned		ICU discharge									○
406	Factors influencing post-ICU psychological distress in family members of critically ill patients: a linear mixed-effects model	2021	Biopsychosoc Med	Family	ICU discharge		3m									○
407	Impact of a nurse-led family support intervention on family members' satisfaction with intensive care and psychological wellbeing: A mixed-methods evaluation	2021	Aust Crit Care	Family	Not mentioned		ICU discharge									○	○
408	Dichotomous "Good Outcome" Indicates Mobility More Than Cognitive or Social Quality of Life	2015	Crit Care Med	Patinet	ICU admission		1m	3m	12m					○
409	Relation between nutrition therapy in the acute phase and outcomes of ventilated patients with COVID-19 infection: a multicenter prospective observational study	2022	Am J Clin Nutr	Patinet	Hospital discharge		6m								○	○	○
410	Grip Strength Correlates with Mental Health and Quality of Life after Critical Care: A Retrospective Study in a Post-Intensive Care Syndrome Clinic	2021	J Clin Med	Patinet	ICU admission		Hospital discharge	1m						○	○	○	○
411	Prevalence of post-intensive care syndrome in mechanically ventilated patients with COVID-19	2022	Sci Rep	Patinet	Hospital discharge		3m								○	○	○
412	Permanent loss of independence in adult febrile-infection-related epilepsy syndrome survivors: an underestimated and unsolved challenge	2021	Eur J Neurol	Patinet	ICU discharge		3y							○
413	Virtual Reality-Based Early Neurocognitive Stimulation in Critically Ill Patients: a Pilot Randomized Clinical Trial	2021	Journal of personalized medicine	Patinet	ICU discharge		1m	12m								○
414	Patients' opinions on outcomes following critical illness	2018	Acta Anaesthesiol Scand	Patinet	ICU discharge		5m
415	Effect of non-sedation on physical function in survivors of critical illness - A substudy of the NONSEDA randomized trial	2021	Journal of critical care	Patinet	ICU discharge		ICU discharge	3m						○			○
416	Effect of non-sedation on post-traumatic stress and psychological health in survivors of critical illness-A substudy of the NONSEDA randomized trial	2020	Acta anaesthesiologica Scandinavica	Patinet	ICU discharge		3m										○
417	Rosuvastatin versus placebo for delirium in intensive care and subsequent cognitive impairment in patients with sepsis-associated acute respiratory distress syndrome: an ancillary study to a randomised controlled trial	2016	Lancet respiratory medicine	Patinet	ICU admission		6m	12m							○
418	Risk factors for physical impairment after acute lung injury in a national, multicenter study	2014	American journal of respiratory and critical care medicine	Patinet	ICU admission		6m	12m						○	○		○
419	Neuropsychiatric and Cognitive Outcomes in Patients 6 Months After COVID-19 Requiring Hospitalization Compared With Matched Control Patients Hospitalized for Non-COVID-19 Illness	2022	JAMA Psychiatry	Patinet	ICU admission		Hospital discharge	6m						○	○	○
420	Effect of relatives' intensive care unit diaries on post traumatic stress in patients and relatives (DRIP-study): A mixed methods study	2021	Intensive Crit Care Nurs	Patinet & Family	Hospital discharge		3m									○
421	The effect of family-authored diaries on posttraumatic stress disorder in intensive care unit patients and their relatives: a randomised controlled trial (DRIP-study)	2020	Australian critical care	Patinet & Family	ICU discharge		3m							○		○	○
422	Greater temperature variability is not associated with a worse neurological outcome after cardiac arrest	2015	Resuscitation	Patinet	ICU admission		3m							○
423	Limited effect of omega-3 fatty acids on the quality of life in survivors of traumatic injury: a randomized, placebo-controlled trial	2017	Prostaglandins, leukotrienes, and essential fatty acids	Patinet	ICU admission		3m									○	○
424	Depression predicts long-term cognitive impairment in survivors of critical illness	2021	J Trauma Acute Care Surg	Patinet	Hospital discharge		3m	12m							○	○
425	The physical function intensive care test: implementation in survivors of critical illness	2014	Physical therapy	Patinet	Not mentioned	ICU admission	ICU discharge	Hospital discharge						○
426	Employment Outcomes After Critical Illness: An Analysis of the Bringing to Light the Risk Factors and Incidence of Neuropsychological Dysfunction in ICU Survivors Cohort	2016	Crit Care Med	Patinet	Hospital discharge		3m	12m						○	○	○	○
427	Intensive Care Unit- Acquired Weakness and Hospital Functional Mobility Outcomes Following Invasive Mechanical Ventilation in Patients with COVID-19: A Single-Centre Prospective Cohort Study	2022	J Intensive Care Med	Patinet	Not mentioned		ICU discharge	Hospital discharge						○
428	Long-Term Health-Related Quality of Life After Venovenous Extracorporeal Membrane Oxygenation	2020	Asaio j	Patinet	ICU discharge		3m									○	○
429	Long-term quality of life in critically ill patients with acute kidney injury treated with renal replacement therapy: a matched cohort study	2015	Crit Care	Patinet	ICU discharge	Before ICU admission	3m	12m	4y								○
430	Critically ill octogenarians and nonagenarians: evaluation of long-term outcomes, posthospital trajectories and quality of life one year and seven years after ICU discharge	2017	Minerva Anestesiol	Patinet	ICU discharge	Before ICU admission	3m	12m	7y								○
431	Development of a prediction model for long-term quality of life in critically ill patients	2018	J Crit Care	Patinet	ICU discharge	Before ICU admission	12m										○
432	The sit-to-stand test as a patient-centered functional outcome for critical care research: a pooled analysis of five international rehabilitation studies	2022	Critical Care	Patinet	Not mentioned		ICU discharge	Hospital discharge						○	○
433	Development and validation of early prediction models for new-onset functional impairment at hospital discharge of ICU admission	2022	Intensive Care Med	Patinet	Not mentioned		Hospital discharge							○
434	Effect of Early Rehabilitation on Physical Function in Patients Undergoing Coronary Artery Bypass Grafting: A Nationwide Inpatient Database Study	2021	J Clin Med	Patinet	Not mentioned	Before ICU admission	Hospital discharge							○		○
435	Characteristics and influence on quality of life of new-onset pain in critical COVID-19 survivors	2022	Eur J Pain	Patinet	Hospital discharge		1m									○	○
436	The 5-year pre- and post-hospitalization treated prevalence of mental disorders and psychotropic medication use in critically ill patients: a Canadian population-based study	2021	Intensive Care Med	Patinet	ICU admission	Before ICU admission	12m	2y	3y	4y	5y
437	Non-sedation-Does it improve health-related quality of life after critical illness? A 3-month follow-up sub-study of the NONSEDA trial	2020	Acta Anaesthesiol Scand	Patinet	ICU discharge		3m							○			○
438	Evaluating the past to improve the future - A qualitative study of ICU patients' experiences	2017	Intensive Crit Care Nurs	Patinet	Hospital discharge	Before ICU admission	3m
439	Coping strategies, anxiety and depressive symptoms in family members of patients treated with extracorporeal membrane oxygenation: A prospective cohort study	2022	Heart Lung	Family	Begining of intervention	治療開始1-5d	1m	6m								○	○
440	A Quality Improvement Project to Support Post-Intensive Care Unit Patients with COVID-19: Structured Telephone Support	2022	Int J Environ Res Public Health	Patinet Family	Hospital discharge		1m
441	The role of memories on health-related quality of life after intensive care unit care: an unforgettable controversy?	2016	Patient Relat Outcome Meas	Patinet	ICU discharge		6m										○
442	Health-related quality of life, one-year costs and economic evaluation in extracorporeal membrane oxygenation in critically ill adults	2022	J Crit Care	Patinet	ICU discharge		6m	12m									○
443	Physical rehabilitation in Intensive Care Unit in acute respiratory distress syndrome patients with COVID-19	2021	Eur J Phys Rehabil Med	Patinet	Not mentioned		ICU discharge							○
444	Early prognostic value of an Algorithm based on spectral Variables of Ventricular fibrillAtion from the EKG of patients with suddEn cardiac death: A multicentre observational study (AWAKE)	2018	Arch Cardiol Mex	Patinet	ICU admission		6m
445	Psychological distress and physical disability in patients sustaining severe injuries in road traffic crashes: Results from a one-year cohort study from three European countries	2017	Injury	Patinet	Hospital discharge		1m	6m	12m					○		○
446	Depression, Insomnia and Post-Traumatic Stress Disorder in COVID-19 Survivors: Role of Gender and Impact on Quality of Life	2022	J Pers Med	Patinet	Hospital discharge		1m									○	○
447	The fear and risk of community falls in patients following an intensive care admission: An exploratory cohort study	2020	Aust Crit Care	Patinet	ICU discharge		Hospital discharge	2m	4m	6m				○			○
448	Evaluating Physical Functioning in Survivors of Critical Illness: Development of a New Continuum Measure for Acute Care	2020	Crit Care Med	Patinet	Not mentioned		ICU discharge	Hospital discharge						○
449	Insomnia is associated with quality of life impairment in medical-surgical intensive care unit survivors	2015	Heart Lung	Patinet	ICU discharge	Before ICU admission	12m									○	○
450	One-year outcomes in patients with acute respiratory distress syndrome enrolled in a trial of helmet versus facemask noninvasive ventilation	2017	American journal of respiratory and critical care medicine	Patinet	Hospital discharge		ICU discharge	12m						○
451	Incidence and Risk Factors for Intensive Care Unit-related Post-traumatic Stress Disorder in Veterans and Civilians	2016	Am J Respir Crit Care Med	Patinet	ICU admission		3m	12m								○
452	Mobilization During Critical Illness: A Higher Level of Mobilization Improves Health Status at 6 Months, a Secondary Analysis of a Prospective Cohort Study	2021	Crit Care Med	Patinet	ICU admission	Before ICU admission	6m										○
453	Correlation of patient-reported outcome measures to performance-based function in critical care survivors: PREDICTABLE	2022	Aust Crit Care	Patinet	ICU admission		6m							○			○
454	Effect of neuromuscular stimulation and individualized rehabilitation on muscle strength in Intensive Care Unit survivors: a randomized trial	2017	Journal of critical care	Patinet	Not mentioned		ICU discharge	Hospital discharge						○
455	Long-term psychological outcome after discharge from intensive care	2018	Rev Bras Ter Intensiva	Patinet	Hospital discharge		6m							○		○
456	Long-Term Disabilities of Survivors of Out-of-Hospital Cardiac Arrest: The Hanox Study	2021	CHEST	Patinet	ICU admission		3m	6m	12m	18m				○	○		○
457	Post-intensive care syndrome symptoms and health-related quality of life in family decision-makers of critically ill patients	2018	Palliat Support Care	Patinet	ICU admission	ICU admission	1m	3m								○	○
458	Coping Strategies and Posttraumatic Stress Symptoms in Post-ICU Family Decision Makers	2015	Critical Care Medicine	Patinet	ICU admission	ICU admission3－5d	1m	2m								○
459	Cognitive screening among acute respiratory failure survivors: a cross-sectional evaluation of the Mini-Mental State Examination	2015	Crit Care	Patinet	Hospital discharge		Hospital discharge	3m	6m	12m					○
460	Physical declines occurring after hospital discharge in ARDS survivors: a 5-year longitudinal study	2016	Intensive Care Med	Patinet	Hospital discharge		3m	6m	12m	2y	3y	4y	5y	○			○
461	Cerebral perfusion alterations and cognitive decline in critically ill sepsis survivors	2017	Acta Clin Belg	Patinet	Not mentioned		Hospital discharge								○
462	Premorbid functional status as an outcome predictor in intensive care patients aged over 85ﾃつyears	2022	BMC Geriatr	Patinet	ICU admission		12m							○
463	Mortality and functional status at one-year of follow-up in elderly patients with prolonged ICU stay	2016	Med Intensiva	Patinet	Hospital discharge	Before ICU admission	Hospital discharge	3m	6m	12m				○
464	Neuropsychological and neurological sequelae of out-of-hospital cardiac arrest and the estimated need for neurorehabilitation: a prospective pilot study	2014	Kardiol Pol	Patinet	ICU admission	ICU admission	3m	6m	12m					○	○
465	The Frailty Phenotype and Palliative Care Needs of Older Survivors of Critical Illness	2017	J Am Geriatr Soc	Patinet	Hospital discharge		Hospital discharge	1m							○	○
466	Long-term outcomes after severe shock	2015	Shock	Patinet	Hospital discharge		3m									○	○
467	Bodily pain in survivors of acute respiratory distress syndrome: A 1-year longitudinal follow-up study	2021	Journal of Psychosomatic Research	Patinet	ICU admission		6m	12m						○	○	○	○
468	ICU versus Non-ICU Hospital Death: Family Member Complicated Grief, Posttraumatic Stress, and Depressive Symptoms	2016	J Palliat Med	Family	Death		9m									○
469	Implications for post critical illness trial design: sub-phenotyping trajectories of functional recovery among sepsis survivors	2020	Crit Care	Patinet	ICU admission	Inhospital	6m	12m	2y					○			○
470	Employment, social dependency and return to work after intensive care	2015	J Intensive Care Soc	Patinet	ICU discharge		2y										○
471	Delirium and neuropsychological outcomes in critically Ill patients with COVID-19: a cohort study	2021	BMJ Open	Patinet	Hospital discharge	Inhospital	1m									○
472	Assessment of 5-year outcomes of life satisfaction in survivors after rehabilitation programs: a multicenter clinical trial	2022	Scientific reports	Patinet	Hospital discharge		5y							○			○
473	Temporal Trends in Healthcare Costs and Outcome Following ICU Admission After Traumatic Brain Injury	2018	Crit Care Med	Patinet	ICU admission		12m
474	One-Year Functional, Cognitive, and Psychological Outcomes Following the Use of Extracorporeal Membrane Oxygenation in Coronavirus Disease 2019: A Prospective Study	2021	Crit Care Explor	Patinet	ICU admission		Hospital discharge	12m						○	○	○
475	Post-Intensive Care Syndrome Prevalence Six Months after Critical Covid-19: Comparison between First and Second Waves	2022	J Rehabil Med	Patinet	ICU admission		6m							○	○	○	○
476	Posttraumatic stress in intensive care unit survivors - a prospective study	2014	Health Psychol Behav Med	Patinet	ICU admission		1m	6m								○
477	The effect of augmenting early nutritional energy delivery on quality of life and employment status one year after ICU admission	2016	Anaesth Intensive Care	Patinet	ICU admission		12m										○
478	Early Postﾂ・E竄ｬﾂ・EIntensive Care Syndrome among Older Adult Sepsis Survivors Receiving Home Care	2019	Journal of the American Geriatrics Society	Patinet	Not mentioned		Hospital discharge							○		○
479	Long-term survival and health-related quality of life in patients with severe acute respiratory distress syndrome and veno-venous extracorporeal membrane oxygenation support	2021	Crit Care	Patinet	Hospital discharge		4y							○		○	○
480	Older patients' recovery following intensive care: A follow-up study with the RAIN questionnaire	2021	Intensive & Critical Care Nursing	Patinet	ICU discharge		2m	6m	12m	2y				○		○
481	Terminal weaning or immediate extubation for withdrawing mechanical ventilation in critically ill patients (the ARREVE observational study)	2017	Intensive Care Medicine	Patinet	Death		3m	6m	12m							○
482	Basal functional status predicts functional recovery in critically ill patients with multiple-organ failure	2015	J Crit Care	Patinet	Hospital discharge	ICU admission	6m	12m						○
483	Long-Term Survival and Health-Related Quality of Life in Adults After Extra Corporeal Membrane Oxygenation	2019	Heart, Lung & Circulation	Patinet	Hospital discharge		Hospital discharge	12m									○
484	Risk factors for prolonged duration of mechanical ventilation in acute traumatic tetraplegic patients--a retrospective cohort study	2014	Journal of Critical Care	Patinet	ICU discharge		ICU discharge	12m						○
485	The 6-Minute Walk Test predicts long-term physical improvement among intensive care unit survivors: a prospective cohort study	2021	Rev Bras Ter Intensiva	Patinet	ICU discharge		ICU discharge	4m	8m					○	○	○
486	Actionable processes of care important to patients and family who experienced a prolonged intensive care unit stay: Qualitative interview study	2022	J Adv Nurs	Patinet & Family	Hospital discharge		12m
487	Psychological wellbeing, health related quality of life and memories of intensive care and a specialised weaning centre reported by survivors of prolonged mechanical ventilation	2014	Intensive Crit Care Nurs	Patinet	ICU discharge		2y								○	○	○
488	Post-intensive care syndrome after a critical COVID-19: cohort study from a Belgian follow-up clinic	2021	Ann Intensive Care	Patinet	ICU discharge		3m							○	○	○	○
489	High-density EEG sleep correlates of cognitive and affective impairment at 12-month follow-up after COVID-19	2022	Clin Neurophysiol	Patinet	Hospital discharge		12m								○		○
490	Impact of hospitalisation on behavioural and physiological stress responses associated with cardiovascular risk in visiting family members	2022	Aust Crit Care	Family	Hospital discharge	ICU admission1週間以内	2w	3m								○
491	Psychological responses and coping behaviour of visiting family members during and following unplanned hospital admission	2021	J Clin Nurs	Family	Hospital discharge	ICU admission1週間以内	2w	3m						○		○
492	Healthcare utilization and costs in ARDS survivors: a 1-year longitudinal national US multicenter study	2017	Intensive Care Med	Patinet	ICU admission		6m	12m						○	○	○	○
493	Healthcare Resource Use and Costs in Long-Term Survivors of Acute Respiratory Distress Syndrome: A 5-Year Longitudinal Cohort Study	2017	Crit Care Med	Patinet	ICU admission		12m	2y	3y	4y	5y			○		○	○
494	Cost-effectiveness of hospital treatment and outcomes of acute methanol poisoning during the Czech Republic mass poisoning outbreak	2017	J Crit Care	Patinet	Hospital discharge		2y										○
495	Functional Status in ICU Survivors and Out of Hospital Outcomes: A Cohort Study	2016	Crit Care Med	Patinet	Not mentioned		Hospital discharge							○
496	Severity of delirium in the ICU is associated with short term cognitive impairment. A prospective cohort study	2015	Intensive Crit Care Nurs	Patinet	Not mentioned		ICU discharge	Hospital discharge							○
497	Epidemiology and outcomes of elderly patients requiring renal replacement therapy in the intensive care unit: an observational study	2021	BMC Nephrol	Patinet	Hospital discharge		3y										○
498	The Stressful Memory Assessment Checklist for the Intensive Care Unit (SMAC-ICU): Development and Testing	2022	Healthcare (Basel)	Patinet	ICU discharge		2m
499	Long-term functional and psychological recovery in a population of acute respiratory distress syndrome patients treated with VV-ECMO and in their caregivers	2019	Minerva Anestesiol	Patinet	ICU discharge		3y									○	○
500	One year after ICU admission for severe community-acquired pneumonia of bacterial, viral or unidentified etiology. What are the outcomes?	2020	PLoS One	Patinet	ICU admission		12m							○
501	Implementing an intensive care unit (ICU) diary program at a large academic medical center: results from a randomized control trial evaluating psychological morbidity associated with critical illness	2020	General hospital psychiatry	Patinet	ICU discharge		ICU discharge	1m	3m	6m						○
502	Long-term dyspnea, regional ventilation distribution and peripheral lung function in COVID-19 survivors: a 1ﾂ・E竄ｬﾂ・Eyear follow up study	2022	BMC Pulm Med	Patinet	Hospital discharge		12m							○
503	Early prediction of new-onset physical disability after intensive care unit stay: a preliminary instrument	2014	Crit Care	Patinet	ICU discharge		ICU discharge	2m						○
504	Long-term consequences in critically ill COVID-19 patients: A prospective cohort study	2021	Acta Anaesthesiol Scand	Patinet	ICU discharge		5m							○		○
505	Feasibility of an Intervention Study to Support Families When Their Loved One Has Life-sustaining Therapy Withdrawn	2021	J Hosp Palliat Nurs	Patinet & Family	Withdrawal of treatment		12m									○	○
506	Feasibility of Nurse-Led Multidimensional Outcome Assessments in the Neuroscience Intensive Care Unit	2020	Crit Care Nurse	Patinet	Hospital discharge		4m							○			○
507	Effect of a Primary Care Management Intervention on Mental Health-Related Quality of Life Among Survivors of Sepsis: a Randomized Clinical Trial	2016	JAMA	Patinet	Hospital discharge		ICU discharge	6m							○		○
508	Long-Term Courses of Sepsis Survivors: Effects of a Primary Care Management Intervention	2020	American Journal of Medicine	Patinet	Hospital discharge		6m	12m	2y						○	○	○
509	The impact on new-onset stress and PTSD in relatives of critically ill patients explored by diaries study (The "INSPIRED" study)	2018	Aust Crit Care	Patinet	ICU discharge	ICU admission	3m									○
510	Quality improvement of endﾂ・E竄ｬﾂ・Eofﾂ・E竄ｬﾂ・Elife decision-making and communication in the ICU : Effect on clinicians' burnout and relatives' distress	2020	Med Klin Intensivmed Notfmed	Patinet	Death	ICU admission	3m									○
511	Long-term morbidity and mortality in survivors of critical illness: a 5-year observational follow-up study	2017	Rural Remote Health	Patinet	Hospital discharge		5y							○
512	Outcomes and Health-related Quality of Life following Intensive Care Unit Stay in Barbados	2014	West Indian Med J	Patinet	ICU discharge		3m										○
513	Comprehensive care of ICU survivors: Development and implementation of an ICU recovery center	2018	J Crit Care	Patinet	Hospital discharge		6m								○	○
514	Quality of life improves with individualized home-based exercises in critical care survivors	2017	Indian journal of critical care medicine	Patinet	Hospital discharge		Hospital discharge	1m									○
515	Activities of daily living status and psychiatric symptoms after discharge from an intensive care unit: a single-center 12-month longitudinal prospective study	2020	Acute Med Surg	Patinet	Hospital discharge		3m	12m						○		○
516	Postintensive Care Syndrome-Family Associated With COVID-19 Infection	2022	Crit Care Explor	Patinet & Family	ICU admission		5m									○	○
517	Long term follow-up of quality of life and functional ability in patients with ICU acquired Weakness - A post hoc analysis	2019	J Crit Care	Patinet	Hospital discharge		Hospital discharge	3m	6m					○			○
518	Extended physiotherapy after Intensive Care Unit (ICU) stay: A prospective pilot study with a before and after design	2022	Physiother Theory Pract	Patinet	Not mentioned		ICU discharge	Hospital discharge						○
519	Mental illness after admission to an intensive care unit	2019	Intensive Care Med	Patinet	Hospital discharge		12m
520	Health-Related Quality of Life in Australasian Survivors of H1N1 Influenza Undergoing Mechanical Ventilation. A Multicenter Cohort Study	2015	Ann Am Thorac Soc	Patinet	ICU discharge		6m	12m									○
521	Small-nerve-fiber pathology in critical illness documented by serial skin biopsies	2015	Muscle Nerve	Patinet	ICU discharge	Inhospital	6m
522	Lasting impression of violence: Retained bullets and depressive symptoms	2018	Injury	Patinet	ICU admission		3m									○
523	The ability of intensive care unit physicians to estimate long-term prognosis in survivors of critical illness	2018	J Crit Care	Patinet	ICU discharge		ICU discharge	12m									○
524	Single-center large-cohort study into quality of life in Dutch intensive care unit subgroups, 1 year after admission, using EuroQoL EQ-6D-3L	2015	J Crit Care	Patinet	ICU admission		12m										○
525	The predictive value of early acute kidney injury for long-term survival and quality of life of critically ill patients	2016	Crit Care	Patinet	Hospital discharge		12m										○
526	Health-related quality of life in older patients surviving ICU treatment for COVID-19: results from an international observational study of patients older than 70ﾃつyears	2022	Age & Ageing	Patinet	ICU admission		3m							○			○
527	Assessment of sleep quality post-hospital discharge in survivors of critical illness	2016	Respir Med	Patinet	Hospital discharge		3m									○	○
528	Assessment and predictors of physical functioning post-hospital discharge in survivors of critical illness	2016	Ann Intensive Care	Patinet	Hospital discharge		3m							○	○	○	○
529	Gender Differences Regarding the Impact of Change in Cognitive Function on the Functional Status of Intensive Care Unit Survivors: A Prospective Cohort Study	2020	J Nurs Scholarsh	Patinet	Hospital discharge		3m							○	○
530	A feasibility study of a randomised controlled trial to examine the impact of the ABCDE bundle on quality of life in ICU survivors	2018	Pilot and feasibility studies	Patinet	Hospital discharge		3m							○			○
531	Fatigue in intensive care survivors one year after discharge	2016	Health Qual Life Outcomes	Patinet	Hospital discharge		12m							○			○
532	Comparison of fatigue, cognitive dysfunction and psychological disorders in post-COVID patients and patients after sepsis: is there a specific constellation?	2022	Infection	Patinet	ICU admission		5m							○	○	○
533	Long-term treated intensive care patients outcomes: the one-year mortality rate, quality of life, health care use and long-term complications as reported by general practitioners	2015	BMC Anesthesiol	Patinet	ICU discharge		12m										○
534	Functional limitations 12 months after SARS-CoV-2 infection correlate with initial disease severity: An observational study of cardiopulmonary exercise capacity testing in COVID-19 convalescents	2022	Respir Med	Patinet	ICU admission		6m	12m						○
535	Functional Recovery Groups in Critically Ill COVID-19 Patients and Their Associated Factors: From ICU to Hospital Discharge	2022	Crit Care Med	Patinet	Not mentioned		ICU discharge	Hospital discharge						○
536	Association of imbalance between job workload and functional ability with return to work in ARDS survivors	2022	Thorax	Patinet	ICU discharge		6m	12m							○		○
537	Long-term quality of life after sepsis and predictors of quality of life in survivors with sepsis	2018	Chin J Traumatol	Patinet	Hospital discharge		3m	12m	2y								○
538	Cognitive function in post-cardiac intensive care: patient characteristics and impact of multidisciplinary cardiac rehabilitation	2020	Heart Vessels	Patinet	Not mentioned		Hospital discharge							○	○
539	Posttraumatic stress disorder in close Relatives of Intensive Care unit patients' Evaluation (PRICE) study	2014	Aust Crit Care	Family	ICU discharge		3m									○	○
540	Long-term neurocognitive outcome is not worsened by of the use of venovenous ECMO in severe ARDS patients	2019	Ann Intensive Care	Patinet	ICU discharge		2y								○		○
541	Association between postextubation dysphagia and physical function in survivors of critical illness: A retrospective study	2022	Clin Nutr ESPEN	Patinet	Not mentioned		Hospital discharge							○
542	Functional Status in Older Intensive Care Unit Survivors	2020	Clin Nurs Res	Patinet	Hospital discharge	Before ICU admission	ICU discharge	Hospital discharge	1m	3m	6m
543	Changes of geriatric syndromes in older adults survived from Intensive Care Unit	2017	Geriatr Nurs	Patinet	Not mentioned	Before ICU admission	ICU discharge	Hospital discharge
544	Course and predictors of posttraumatic stress-related symptoms among family members of deceased ICU patients during the first year of bereavement	2021	Critical Care	Family	Death		1m	3m	6m	12m						○	○
545	End-of-Life-Care Quality in ICUs Is Associated With Family Surrogates' Severe Anxiety and Depressive Symptoms During Their First 6 Months of Bereavement	2021	Critical Care Medicine	Family	Death		1m	3m	6m							○	○
546	Twelve Months and Counting: Following Clinical Outcomes in Critical COVID-19 Survivors	2022	Ann Am Thorac Soc	Patinet	Hospital discharge	Before ICU admission	3m	6m	9m	12m				○
547	Patient-Centered Outcomes Following COVID-19: Frailty and Disability Transitions in Critical Care Survivors	2022	Crit Care Med	Patinet	Hospital discharge	Before ICU admission	3m							○
548	Acute Functional Outcomes in Critically Ill COVID-19 Patients	2020	Front Med (Lausanne)	Patinet	Not mentioned		ICU discharge	Hospital discharge						○
549	Early posthospitalization recovery after extracorporeal membrane oxygenation in survivors of COVID-19	2022	J Thorac Cardiovasc Surg	Patinet	Hospital discharge		4m							○		○
550	The Burden of Mental Illness Among Survivors of Critical Care-Risk Factors and Impact on Quality of Life: A Multicenter Prospective Cohort Study	2021	CHEST	Patinet	ICU discharge		ICU discharge	6m								○
551	Association between out-of-bed mobilization during the ICU stay of elderly patients and long-term autonomy: A cohort study	2022	J Crit Care	Patinet	ICU admission	Before ICU admission	6m							○
552	Health-related outcomes of critically ill patients with and without sepsis	2018	Intensive Care Med	Patinet	Begining of study		6m										○
553	Defining patient-centered recovery after critical illness - A qualitative study	2020	J Crit Care	Patinet	ICU discharge		6m
554	Surviving out-of-hospital cardiac arrest: The neurological and functional outcome and health-related quality of life one year later	2018	Resuscitation	Patinet	Onset		12m							○			○
555	The influence of social support on patients' quality of life after an intensive care unit discharge: A cross-sectional survey	2015	Intensive Crit Care Nurs	Patinet	ICU admission		18m										○
556	Complex Hallucinations in Hospitalized Rehabilitation Patients With COVID-19	2022	Arch Rehabil Res Clin Transl	Patinet	Not mentioned	ICU admission	Hospital discharge
557	Clinical outcomes and quality of life of COVID-19 survivors: A follow-up of 3 months post hospital discharge	2021	Respir Med	Patinet	Hospital discharge	Before ICU admission	3m									○	○
558	The impact of the patient post-intensive care syndrome components upon caregiver burden	2017	Med Intensiva	Patinet & Family	ICU discharge		3m									○
559	Original Research: Exploring the Effects of a Nurse-Initiated Diary Intervention on Post-Critical Care Posttraumatic Stress Disorder	2020	Am J Nurs	Patinet	ICU discharge	ICU admission	1m									○
560	Post-traumatic Stress Disorder and Complicated Grief are Common in Caregivers of Neuro-ICU Patients	2017	Neurocritical Care	Patinet	Begining of study		1m	6m
561	Timing of Exposure to ICU Diaries and Its Impact on Mental Health, Memories, and Quality of Life: A Double-Blind Randomized Control Trial	2022	Crit Care Explor	Patinet	Hospital discharge		Hospital discharge	1m	3m							○	○
562	ICU Memories and Patient Outcomes in a Low Middle-Income Country: A Longitudinal Cohort Study	2021	Crit Care Med	Patinet	Hospital discharge		Hospital discharge	1w	2w	1m	3m	6m			○
563	Critically ill elderly patients in a developing world--mortality and functional outcome at 1 year: a prospective single-center study	2014	J Crit Care	Patinet	Hospital discharge		12m							○
564	Needs of family caregivers of stroke patients: a longitudinal study of caregivers' perspectives	2015	Patient Prefer Adherence	Patinet	ICU admission		Hospital discharge	2w	3m					○
565	Understanding Patients' Perceived Health After Critical Illness: Analysis of Two Prospective, Longitudinal Studies of ARDS Survivors	2022	Chest	Patinet	Begining of study		6m	12m									○
566	Prevalence of and risk factors for post-intensive care syndrome: Multicenter study of patients living at home after treatment in 12 Japanese intensive care units, SMAP-HoPe study	2021	PLoS One	Patinet	ICU discharge		12m									○	○
567	Long-term quality of life in necrotizing soft-tissue infection survivors: a monocentric prospective cohort study	2021	Ann Intensive Care	Patinet	Hospital discharge		18m							○		○	○
568	Changes in biopsychosocial outcomes for a mixed cohort of ICU survivors	2018	S Afr J Physiother	Patinet	Not mentioned		ICU discharge	Hospital discharge	1m	6m				○		○	○
569	Lessons learnt during the implementation of a web-based triage tool for Dutch intensive care follow-up clinics	2018	BMJ Open	Patinet	Hospital discharge		3m									○	○
570	Caregiver strain and posttraumatic stress symptoms of informal caregivers of intensive care unit survivors	2016	Rehabil Psychol	Family	ICU discharge		3m									○
571	Long-stay medical-surgical intensive care unit patients in South Africa: Quality of life and mortality 1 year after discharge	2022	S Afr Med J	Patinet	Hospital discharge	Before ICU admission	6m	12m									○
572	Functional Outcomes and Their Association With Physical Performance in Mechanically Ventilated Coronavirus Disease 2019 Survivors at 3 Months Following Hospital Discharge: A Cohort Study	2021	Crit Care Med	Patinet	Hospital discharge		3m							○	○	○	○
573	High Prevalence of Pulmonary Sequelae at 3 Months after Hospital Discharge in Mechanically Ventilated Survivors of COVID-19	2021	Am J Respir Crit Care Med	Patinet	Hospital discharge		3m							○
574	Fibrotic-like abnormalities notably prevalent one year after hospitalization with COVID-19	2022	Respir Med Res	Patinet	Hospital discharge		6w	3m	12m					○	○	○
575	Health problems among family caregivers of former intensive care unit (ICU) patients: an interview study	2020	BJGP Open	Family	ICU discharge		10m
576	Impact of severe necrotizing fasciitis on quality of life in the Netherlands	2022	Eur J Trauma Emerg Surg	Patinet	Onset		5y										○
577	Six-Month Outcomes in COVID-19 ICU Patients and Their Family Members: A Prospective Cohort Study	2021	Healthcare (Basel)	Patinet & Family	ICU discharge		3m	6m						○		○	○
578	Cognitive Dysfunction, Psychiatric Distress, and Functional Decline After COVID-19	2022	J Acad Consult Liaison Psychiatry	Patinet	Onset		4m								○	○
579	Smoking cessation after surviving critical illness-is it feasible?-Authors experience with implementation and recruitment	2014	American journal of respiratory and critical care medicine	Patinet	ICU discharge		2m	6m
580	Impact of a Visual Support Dedicated to Prognosis on Symptoms of Stress of ICU Family Members: A Before-and-After Implementation Study	2021	Crit Care Explor	Patinet	ICU admission	ICU admission5日後	3m									○
581	Self-Rated Health as a Predictor of Death after Two Years: The Importance of Physical and Mental Wellbeing Postintensive Care	2017	Biomed Res Int	Patinet	ICU admission		6m										○
582	Long-term Functional, Psychological, Emotional, and Social Outcomes in Survivors of Firearm Injuries	2020	JAMA Surg	Patinet	Onset		6y
583	Clinical Utility of a Structured Program to Reduce the Risk of Health-Related Quality of Life Impairment after Discharge from Intensive Care Unit: A Real-World Experience	2018	Crit Care Res Pract	Patinet	ICU discharge		6m										○
584	A multimodal rehabilitation program for patients with ICU acquired weakness improves ventilator weaning and discharge home	2018	Journal of critical care	Patinet	ICU discharge		Hospital discharge	2w	1m	2m				○
585	Prevalence and prospective evaluation of cognitive dysfunctions after SARS due to SARS-CoV-2 virus. The COgnitiVID study	2022	Rev Neurol (Paris)	Patinet	ICU discharge		Hospital discharge	3m							○
586	Safety, Feasibility, and Outcomes of Frequent, Long-Duration Rehabilitation in an Inpatient Rehabilitation Facility After Prolonged Hospitalization for Severe COVID-19: An Observational Study	2021	Phys Ther	Patinet	Not mentioned	ICU admission	Hospital discharge
587	Implementation of a Follow-Up Program for Intensive Care Unit Survivors	2021	Int J Environ Res Public Health	Patinet	ICU discharge		1w	2m	6m					○		○	○
588	Functional Status and Quality of Life in Elderly Intensive Care Unit Survivors	2016	J Am Geriatr Soc	Patinet	Hospital discharge	Before ICU admission	Hospital discharge	3m	6m	12m				○			○
589	Post-intensive care syndrome in out-of-hospital cardiac arrest patients: A prospective observational cohort study	2022	PLoS One	Patinet	ICU admission		3m	6m						○		○	○
590	Does 6-Month Home Caregiver-Supervised Physiotherapy Improve Post-Critical Care Outcomes?: a Randomized Controlled Trial	2016	American journal of physical medicine & rehabilitation	Patinet	Hospital discharge		Hospital discharge	6m						○			○
591	Psychologic Distress and Quality of Life After ICU Treatment for Coronavirus Disease 2019: A Multicenter, Observational Cohort Study	2021	Crit Care Explor	Patinet	Hospital discharge		6w	3m	6m							○	○
592	Intensive Care Unit-Specific Virtual Reality for Critically Ill Patients With COVID-19: multicenter Randomized Controlled Trial	2022	Journal of medical Internet research	Patinet	Hospital discharge		3m	4m	6m							○	○
593	Virtual Reality to Improve Sequelae of the Postintensive Care Syndrome: A Multicenter, Randomized Controlled Feasibility Study	2021	Crit Care Explor	Patinet	Begining of intervention		ICU discharge	1w	1m	6m					○	○	○
594	Patients suffering from psychological impairments following critical illness are in need of information	2020	J Intensive Care	Patinet	ICU discharge		1m	6m	12m	2y	3y					○	○
595	Intensive Care specific Virtual Reality (ICU-VR) improves Post-Intensive Care Syndrome-related psychological sequelae in survivors of critical illness	2020	Intensive care medicine experimental	Patinet	Begining of study		3m	4m	6m
596	Health-related quality of life after general surgical intensive care	2018	Acta Anaesthesiologica Scandinavica	Patinet	ICU discharge		3m	6m	12m								○
597	Long-term pulmonary function and quality of life in adults after extracorporeal membrane oxygenation for respiratory failure	2019	Perfusion	Patinet	Hospital discharge		9y							○		○	○
598	Adapting to a New Normal After Severe Acute Brain Injury: An Observational Cohort Using a Sequential Explanatory Design	2021	Critical Care Medicine	Patinet	ICU admission		6m
599	Feasibility and Efficacy of a Resiliency Intervention for the Prevention of Chronic Emotional Distress Among Survivor-Caregiver Dyads Admitted to the Neuroscience Intensive Care Unit: A Randomized Clinical Trial	2020	JAMA Network Open	Family	ICU admission	ICU admission	1m	3m						○	○	○
600	Quality of Life, Depression, and Anxiety in Survivors of Critical Illness from a Greek ICU. A Prospective Observational Study	2021	Healthcare (Basel)	Patinet	ICU discharge		12m								○	○	○
601	Mild cognitive impairment in COVID-19 survivors: Measuring the brain fog	2022	International Journal of Mental Health	Patinet	Not mentioned		1m
602	Long-term and delayed functional recovery in patients with severe cerebrovascular and traumatic brain injury requiring tracheostomy	2018	J Neurosurg	Patinet	Onset		ICU discharge	2m	9m	12m	2y			○
603	Effect of a Nurse-Led Preventive Psychological Intervention on Symptoms of Posttraumatic Stress Disorder Among Critically Ill Patients: a Randomized Clinical Trial	2019	JAMA	Patinet	ICU discharge		ICU discharge	6m								○	○
604	Functional electrical stimulation-assisted cycle ergometry-based progressive mobility programme for mechanically ventilated patients: randomised controlled trial with 6 months follow-up	2021	Thorax	Patinet	ICU discharge		ICU discharge	6m									○
605	Intensive care-treated COVID-19 patients' perception of their illness and remaining symptoms	2022	Acta Anaesthesiol Scand	Patinet	ICU discharge		4m
606	Cardiac arrest and hypothermia treatment--function and life satisfaction among survivors in the first 6 months	2014	Resuscitation	Patinet	Onset		ICU discharge	1m	6m					○	○
607	MicroRNA regulatory networks associated with abnormal muscle repair in survivors of critical illness	2022	J Cachexia Sarcopenia Muscle	Patinet	ICU discharge		1w	6m						○
608	Does a screening checklist for complex health and social care needs have potential clinical usefulness for predicting unplanned hospital readmissions in intensive care survivors: development and prospective cohort study	2022	BMJ Open	Patinet	Hospital discharge		3m
609	Validation of a New Clinical Tool for Post-Intensive Care Syndrome	2019	Am J Crit Care	Patinet	Hospital discharge		3m							○	○	○
610	Critical Care Recovery Center: a model of agile implementation in intensive care unit (ICU) survivors	2020	International Psychogeriatrics	Patinet	Hospital discharge		3m							○	○	○
611	Psychiatric symptoms and their association with sleep disturbances in intensive care unit survivors	2019	Int J Gen Med	Patinet	ICU discharge		3m									○
612	Antidepressant Use and Depressive Symptoms in Intensive Care Unit Survivors	2017	J Hosp Med	Patinet	Hospital discharge		4m									○
613	Effect of an ICU diary on psychiatric disorders, quality of life, and sleep quality among adult cardiac surgical ICU survivors: a randomized controlled trial	2020	Critical Care	Patinet	ICU discharge		1w	1m	3m							○	○
614	Assessment of 1-year Outcomes in Survivors of Severe Acute Respiratory Distress Syndrome Receiving Extracorporeal Membrane Oxygenation or Mechanical Ventilation: A Prospective Observational Study	2017	Chin Med J (Engl)	Patinet	Hospital discharge		12m										○
615	Anemia in Critically Ill Patients With Acute Respiratory Distress Syndrome and Posthospitalization Physical Outcomes	2021	J Intensive Care Med	Patinet	Onset		3m							○			○
616	The intensive care unit experience: Psychological impact on family members of patients with and without traumatic brain injury	2016	Rehabil Psychol	Patinet	ICU admission	Inhospital	3m									○
617	Development and Validation of an Abbreviated Questionnaire to Easily Measure Cognitive Failure in ICU Survivors: A Multicenter Study	2018	Crit Care Med	Patinet	ICU discharge		18m								○
618	A Descriptive Report of Early Mobilization for Critically Ill Ventilated Patients With Cancer	2017	Rehabilitation Oncology	Patinet	Not mentioned		ICU discharge	Hospital discharge						○
619	Post-Intensive Care Unit Syndrome in a Cohort of COVID-19 Survivors in New York City	2022	Ann Am Thorac Soc	Patinet	ICU admission		Hospital discharge	1m							○	○	○
620	Long-term cognitive and functional status in Danish ICU patients with COVID-19	2022	Acta Anaesthesiol Scand	Patinet	ICU admission		6m	12m						○	○		○
621	Care pathways in invasive meningococcal disease: a retrospective analysis of the French national public health insurance database	2022	Hum Vaccin Immunother	Patinet	ICU admission		3y
622	ICU bereaved surrogates' comorbid psychological-distress states and their associations with prolonged grief disorder	2022	Critical Care	Family	Death		1m	3m	6m							○
623	How symptoms of prolonged grief disorder, posttraumatic stress disorder, and depression relate to each other for grieving ICU families during the first two years of bereavement	2022	Critical Care	Family	Death		6m	12m	18m	2y						○
624	Posttraumatic Stress Disorder Symptom Trajectories in ICU Family Caregivers	2021	Crit Care Explor	Patinet	ICU admission		ICU discharge	3m	6m					○		○
625	A Randomized Trial of a Family-Support Intervention in Intensive Care Units	2018	New England Journal of Medicine	Patinet	Hospital discharge		6m									○
626	Life after COVID-19: the road from intensive care back to living - a prospective cohort study	2022	BMJ Open	Patinet	ICU discharge		ICU discharge	1m	3m	12m				○		○	○
627	Impact of ICU-acquired weakness on post-ICU physical functioning: a follow-up study	2015	Crit Care	Patinet	ICU discharge		ICU discharge	6m						○			○
628	Sleep Fragmentation and Cognitive Trajectories After Critical Illness	2021	Chest	Patinet	ICU discharge		ICU discharge	6m	12m						○
629	Deficits in Self-Reported Initiation Are AssociatedWith Subsequent Disability in ICU Survivors	2019	Psychosomatics	Patinet	Hospital discharge		3m	12m						○	○
630	Fatigue in chronically critically ill patients following intensive care - reliability and validity of the multidimensional fatigue inventory (MFI-20)	2018	Health Qual Life Outcomes	Patinet	ICU admission		1m	3m	6m					○			○
631	Predictors of posttraumatic stress and quality of life in family members of chronically critically ill patients after intensive care	2016	Ann Intensive Care	Family	ICU admission		3m	6m								○	○
632	Stress disorders following prolonged critical illness in survivors of severe sepsis	2015	Critical Care Medicine	Patinet	ICU admission		1m	3m	6m							○
633	Impact of post-traumatic stress symptoms on the health-related quality of life in a cohort study with chronically critically ill patients and their partners: age matters	2019	Critical Care	Patinet	ICU discharge		1m	3m	6m					○		○	○
634	Long-Term Self-Reported Cognitive Problems After Delirium in the Intensive Care Unit and the Effect of Systemic Inflammation	2017	J Am Geriatr Soc	Patinet	Hospital discharge		12m								○
635	Long-Term Mental Health Problems After Delirium in the ICU	2016	Critical Care Medicine	Patinet	ICU discharge		12m									○
636	Long-term outcome of delirium during intensive care unit stay in survivors of critical illness: a prospective cohort study	2014	Crit Care	Patinet	ICU admission		12m										○
637	Mixed-mode versus paper surveys for patient-reported outcomes after critical illness: A randomised controlled trial	2022	Australian Critical Care	Patinet	ICU discharge		3m	6m	12m							○	○
638	Long-term outcomes after severe drug overdose	2016	Crit Care Resusc	Patinet	Hospital discharge		4y										○
639	Comprehensive Rehabilitation in Severely Ill Inpatients With COVID-19: A Cohort Study in a Tertiary Hospital	2022	J Korean Med Sci	Patinet	Hospital discharge		Hospital discharge	1m						○	○	○
640	Robotic technology provides objective and quantifiable metrics of neurocognitive functioning in survivors of critical illness:A feasibility study	2018	J Crit Care	Patinet	ICU discharge		3m	12m							○
641	Hospital Readmission and Subsequent Decline in Long-Term Survivors of Acute Respiratory Distress Syndrome	2019	Am J Crit Care	Patinet	Hospital discharge		Hospital discharge	12m						○			○
642	Fighting COVID-19: a qualitative study into the lives of intensive care unit survivors in Wuhan, China	2022	BMJ Open	Patinet	Hospital discharge		6m										○
643	Can in-reach multidisciplinary rehabilitation in the acute ward improve outcomes for critical care survivors? A pilot randomized controlled trial	2019	Journal of rehabilitation medicine	Patinet	Hospital discharge		6m	12m						○		○	○
644	Post-intensive care syndrome as a predictor of mortality in patients with critical illness: A cohort study	2021	PLoS One	Patinet	Not mentioned		Hospital discharge							○	○	○
645	The long-term quality of life in patients with persistent inflammation-immunosuppression and catabolism syndrome after severe acute pancreatitis: A retrospective cohort study	2017	J Crit Care	Patinet	ICU discharge		18m										○
646	Two-Year Health Outcomes in Hospitalized COVID-19 Survivors in China	2022	JAMA Netw Open	Patinet	Hospital discharge		12m	2y							○
647	Incidence and influencing factors of post-intensive care cognitive impairment	2021	Intensive Crit Care Nurs	Patinet	Not mentioned		Hospital discharge								○
648	Long-term outcome and quality of life after ruptured abdominal aortic aneurysm repair	2018	Vascular	Patinet	Onset		5y										○
649	One-Year Multidisciplinary Follow-Up of Patients With COVID-19 Requiring Invasive Mechanical Ventilation	2022	J Cardiothorac Vasc Anesth	Patinet	Hospital discharge		12m							○	○	○	○
650	Symptoms of post-traumatic stress disorder (PTSD) in next of kin during suspension of ICU visits during the COVID-19 pandemic: a prospective observational study	2021	BMC Psychiatry	Family	ICU discharge	ICU admission中	3m									○	○
651	Health-related Quality of Life Evaluated by MOS SF-36 in the Elderly Patients 1 Month before ICU Admission and 3 Months after ICU Discharge	2020	Indian J Crit Care Med	Patinet	ICU discharge	Before ICU admission	3m										○
652	Impact of Dexmedetomidine on Long-term Outcomes After Noncardiac Surgery in Elderly: 3-Year Follow-up of a Randomized Controlled Trial	2019	Annals of surgery	Patinet	Surgery date		3y								○		○
653	Psychological Attachment Orientation and Long-Term Posttraumatic Stress Symptoms Among Family Members of ICU Patients	2022	Crit Care Explor	Patinet	Death		Hospital discharge	6m								○
654	The effects of cognitive intervention on cognitive impairments after intensive care unit admission	2017	Neuropsychological rehabilitation	Patinet	ICU discharge		Hospital discharge	3m							○
655	Incidence of and risk factors for post-intensive care syndrome among Chinese respiratory intensive care unit patients: A cross-sectional, prospective study	2022	Aust Crit Care	Patinet	ICU discharge	ICU admission	2w							○	○	○
656	Acute and long-term dysphagia in critically ill patients with severe sepsis: results of a prospective controlled observational study	2014	European archives of oto-rhino-laryngology	Patinet	Onset		2w	1m						○	○
657	Prevalence and risk factors for post-traumatic stress disorder in relatives of out-of-hospital cardiac arrest patients	2014	Resuscitation	Patinet	Onset		2y									○	○
