# Supplementary material for: Optimal timing for assessing post-intensive care syndrome in clinical research: a scoping review and expert survey
Source: J Intensive Care. 2025 Aug 18;13:45. doi: 10.1186/s40560-025-00817-8 (PMC12359912; doi:10.1186/s40560-025-00817-8)
Supplement: Supplementary file 6 — Additional file 6. The complete response data of the expert survey. [file 40560_2025_817_MOESM6_ESM.xlsx]

## Sheet: Sheet1 
Respondent No.	Reference point for determining assessment schedules			Assessment time point					Frequency of assessment
1	ICU admission			1-3 months	3-6 months	6-12 months	12-24 months	≦24 months	Free comment
2	ICU discharge	hospital discharge		3-6 months	6-12 months				2, 3
3	ICU admission			Within 1 month	1-3 months				3
4	ICU discharge	hospital discharge		Within 1 month	3-6 months	12-24 months			1, 2, 3
5	ICU discharge	hospital discharge		1-3 months	6-12 months				2, 3
6	ICU discharge			3-6 months					2
7	ICU admission	ICU discharge	hospital discharge	1-3 months	6-12 months	12-24 months			2
8	ICU discharge	hospital discharge		6-12 months					1
9	ICU discharge			1-3 months					3
10	hospital discharge			Within 1 month					1
11	ICU admission	ICU discharge		Free comment					2, 3
12	ICU admission			6-12 months	12-24 months	≦24 months			3
13	ICU discharge	hospital discharge		1-3 months	3-6 months	6-12 months	12-24 months		3
14	ICU admission			1-3 months	3-6 months	6-12 months	12-24 months	≦24 months	≦5
15	ICU admission			Within 1 month	1-3 months	3-6 months	6-12 months		4
16	hospital discharge			3-6 months	6-12 months				3
17	ICU admission	ICU discharge	hospital discharge	Within 1 month	3-6 months	≦24 months			4
18	Free comment			3-6 months	6-12 months	12-24 months			3
19	ICU discharge			1-3 months	6-12 months	12-24 months	≦24 months		2, 3, 4
20	ICU discharge			Within 1 month					Free comment
21	ICU discharge			6-12 months					3
22	ICU discharge	hospital discharge		1-3 months	6-12 months	12-24 months			4
23	ICU discharge	Free comment		Within 1 month	3-6 months	12-24 months			Free comment
